# Supplementary material for: (E)-N-[2-(Benzyl­iminometh­yl)phen­yl]-2,6-diisopropyl­aniline
Source: Acta Crystallogr Sect E Struct Rep Online. 2009 Oct 17;65(Pt 11):o2791. doi: 10.1107/S1600536809042202 (PMC2970998; doi:10.1107/S1600536809042202)
Supplement: Supplementary file 1 [file e-65-o2791-sup1.cif]

##############################################################################
###                                                                        ###
###        Electronic paper (Acta Crystallographica Section E)             ###
###                                                                        ###
##############################################################################
#                                                                            #
# This CIF contains the data in a paper accepted for publication in Acta     #
# Crystallographica Section E. It conforms to the requirements of Notes      #
# for Authors for Section E, and has been peer reviewed under the auspices   #
# of the IUCr Commission on Journals.                                        #
#                                                                            #
# Full details of the Crystallographic Information File format               #
# are given in the paper "The Crystallographic Information File (CIF):       #
# a New Standard Archive File for Crystallography" by S. R. Hall, F. H.      #
# Allen and I. D. Brown [Acta Cryst. (1991), A47, 655-685].                  #
#                                                                            #
# The current version of the core CIF dictionary is obtainable from          #
# ftp://ftp.iucr.org/pub/cif_core.dic. The current version number is 2.4.    #
#                                                                            #
# Software is freely available for graphical display of the structure(s) in  #
# this CIF.  For information consult the CIF home page http://www.iucr.org/  #
# cif/home.html                                                              #
#                                                                            #
# This file may be used for bona fide research purposes within the           #
# scientific community so long as proper attribution is given to the journal # 
# article from which it was obtained.                                        #
#                                                                            #
##############################################################################
                                             
data_I
_audit_creation_method     SHELXL-97
_chemical_name_systematic
;
(<i>E</i>)-<i>N</i>-[2-(Benzyliminomethyl)phenyl]-2,6-diisopropylaniline
;
_chemical_name_common     ?
_chemical_formula_moiety     'C26 H30 N2'
_chemical_formula_sum     'C26 H30 N2'
_chemical_formula_iupac     'C26 H30 N2'
_chemical_formula_weight     370.52
_chemical_melting_point     ?
_symmetry_cell_setting     Triclinic
_symmetry_space_group_name_H-M     'P -1'
_symmetry_space_group_name_Hall     '-P 1 '
loop_
    _symmetry_equiv_pos_as_xyz
    'x, y, z'
    '-x, -y, -z'
_cell_length_a     8.0583(3)
_cell_length_b     10.9186(4)
_cell_length_c     13.5974(5)
_cell_angle_alpha     75.823(2)
_cell_angle_beta     77.933(2)
_cell_angle_gamma     82.709(2)
_cell_volume     1130.68(7)
_cell_formula_units_Z     2
_cell_measurement_reflns_used     9972
_cell_measurement_theta_min     2.20
_cell_measurement_theta_max     28.23
_cell_measurement_temperature     296(2)
_exptl_crystal_description     block
_exptl_crystal_colour     colourless
_exptl_crystal_size_max     0.53
_exptl_crystal_size_mid     0.46
_exptl_crystal_size_min     0.32
_exptl_crystal_density_diffrn     1.088
_exptl_crystal_density_meas     ?
_exptl_crystal_density_method     'not measured'
_exptl_crystal_F_000     400
_exptl_absorpt_coefficient_mu     0.063
_exptl_absorpt_correction_type     multi-scan
_exptl_absorpt_process_details     '(SADABS; Bruker, 2008)'
_exptl_absorpt_correction_T_min     0.965
_exptl_absorpt_correction_T_max     0.979
_exptl_special_details
;
;
_diffrn_ambient_temperature     296(2)
_diffrn_radiation_type     MoK\a
_diffrn_radiation_wavelength     0.71073
_diffrn_radiation_source     'fine-focus sealed tube'
_diffrn_radiation_monochromator     graphite
_diffrn_measurement_device_type     'Bruker APEXII CCD'
_diffrn_measurement_method     'phi and omega scans'
_diffrn_detector_area_resol_mean     8.3333
_diffrn_reflns_number     24959
_diffrn_reflns_av_R_equivalents     0.0613
_diffrn_reflns_av_sigmaI/netI     0.0368
_diffrn_reflns_theta_min     1.57
_diffrn_reflns_theta_max     28.38
_diffrn_reflns_theta_full     28.38
_diffrn_measured_fraction_theta_max     0.981
_diffrn_measured_fraction_theta_full     0.981
_diffrn_reflns_limit_h_min     -10
_diffrn_reflns_limit_h_max     10
_diffrn_reflns_limit_k_min     -14
_diffrn_reflns_limit_k_max     14
_diffrn_reflns_limit_l_min     -18
_diffrn_reflns_limit_l_max     18
_refine_special_details
;
Refinement of <i>F</i>^2^ against ALL reflections. The weighted <i>R</i>-factor
<i>wR</i> and goodness of fit <i>S</i> are based on <i>F</i>^2^, conventional
<i>R</i>-factors <i>R</i> are based on <i>F</i>, with <i>F</i> set to zero for
negative <i>F</i>^2^. The threshold expression of <i>F</i>^2^ >
\s(<i>F</i>^2^) is used only for calculating <i>R</i>-factors(gt) <i>etc</i>.
and is not relevant to the choice of reflections for refinement.
<i>R</i>-factors based on <i>F</i>^2^ are statistically about twice as large
as those based on <i>F</i>, and <i>R</i>- factors based on ALL data will be
even larger.
;
_reflns_number_total     5557
_reflns_number_gt     3150
_reflns_threshold_expression     I>2\s(I)
_refine_ls_structure_factor_coef     Fsqd
_refine_ls_matrix_type     full
_refine_ls_R_factor_all     0.0887
_refine_ls_R_factor_gt     0.0535
_refine_ls_wR_factor_gt     0.1569
_refine_ls_wR_factor_ref     0.1777
_refine_ls_goodness_of_fit_ref     1.002
_refine_ls_restrained_S_all     1.002
_refine_ls_number_reflns     5557
_refine_ls_number_parameters     253
_refine_ls_number_restraints     0
_refine_ls_hydrogen_treatment     constr
_refine_ls_weighting_scheme     calc
_refine_ls_weighting_details
                 'calc w=1/[\s^2^(Fo^2^)+(0.1020P)^2^] where P=(Fo^2^+2Fc^2^)/3'
_atom_sites_solution_hydrogens     geom
_atom_sites_solution_primary     direct
_atom_sites_solution_secondary     difmap
_refine_ls_shift/su_max     0.000
_refine_ls_shift/su_mean     0.000
_refine_diff_density_max     0.217
_refine_diff_density_min     -0.181
_refine_ls_extinction_method     none
_refine_ls_extinction_coef     ?
loop_
    _atom_type_symbol
    _atom_type_description
    _atom_type_scat_dispersion_real
    _atom_type_scat_dispersion_imag
    _atom_type_scat_source
    'C' 'C' 0.0033 0.0016
                         'International Tables Vol C Tables 4.2.6.8 and 6.1.1.4'
    'H' 'H' 0.0000 0.0000
                         'International Tables Vol C Tables 4.2.6.8 and 6.1.1.4'
    'N' 'N' 0.0061 0.0033
                         'International Tables Vol C Tables 4.2.6.8 and 6.1.1.4'
_computing_data_collection     'APEX2 (Bruker, 2008)'
_computing_cell_refinement     'SAINT-Plus (Bruker, 2008)'
_computing_data_reduction     'SAINT-Plus (Bruker, 2008)'
_computing_structure_solution     'SHELXS97 (Sheldrick, 2008)'
_computing_structure_refinement     'SHELXS97 (Sheldrick, 2008)'
_computing_molecular_graphics     'SHELXTL (Sheldrick, 2008)'
_computing_publication_material     'SHELXTL (Sheldrick, 2008)'
loop_
    _atom_site_type_symbol
    _atom_site_label
    _atom_site_fract_x
    _atom_site_fract_y
    _atom_site_fract_z
    _atom_site_U_iso_or_equiv
    _atom_site_adp_type
    _atom_site_calc_flag
    _atom_site_refinement_flags
    _atom_site_occupancy
    _atom_site_disorder_assembly
    _atom_site_disorder_group
    N N1 0.46771(17) 0.32146(10) 0.01875(8) 0.0622(3) Uani d . 1 . .
    N N2 0.45207(13) 0.23379(11) 0.22480(8) 0.0585(3) Uani d . 1 . .
    H H2A 0.4023 0.2482 0.1725 0.070 Uiso calc R 1 . .
    C C1 0.62287(15) 0.24628(12) 0.20617(10) 0.0514(3) Uani d . 1 . .
    C C2 0.70993(16) 0.28903(12) 0.10401(10) 0.0551(3) Uani d . 1 . .
    C C3 0.8843(2) 0.29836(17) 0.08793(13) 0.0797(5) Uani d . 1 . .
    H H3A 0.9424 0.3256 0.0208 0.096 Uiso calc R 1 . .
    C C4 0.9738(2) 0.26921(19) 0.16647(15) 0.0924(6) Uani d . 1 . .
    H H4A 1.0904 0.2768 0.1532 0.111 Uiso calc R 1 . .
    C C5 0.8877(2) 0.22822(18) 0.26596(15) 0.0870(5) Uani d . 1 . .
    H H5A 0.9469 0.2089 0.3204 0.104 Uiso calc R 1 . .
    C C6 0.71649(18) 0.21556(15) 0.28577(12) 0.0686(4) Uani d . 1 . .
    H H6A 0.6615 0.1860 0.3533 0.082 Uiso calc R 1 . .
    C C7 0.6255(2) 0.32311(13) 0.01581(11) 0.0642(4) Uani d . 1 . .
    H H7A 0.6933 0.3485 -0.0488 0.077 Uiso calc R 1 . .
    C C8 0.4047(2) 0.35949(15) -0.07799(12) 0.0796(5) Uani d . 1 . .
    H H8A 0.5003 0.3780 -0.1345 0.096 Uiso calc R 1 . .
    H H8B 0.3306 0.4368 -0.0778 0.096 Uiso calc R 1 . .
    C C9 0.30892(18) 0.26118(13) -0.09649(10) 0.0607(4) Uani d . 1 . .
    C C10 0.2035(2) 0.29393(18) -0.16839(13) 0.0834(5) Uani d . 1 . .
    H H10A 0.1899 0.3779 -0.2039 0.100 Uiso calc R 1 . .
    C C11 0.1182(3) 0.2036(2) -0.18815(17) 0.1083(7) Uani d . 1 . .
    H H11A 0.0475 0.2272 -0.2368 0.130 Uiso calc R 1 . .
    C C12 0.1365(3) 0.0791(2) -0.13670(17) 0.1025(6) Uani d . 1 . .
    H H12A 0.0798 0.0180 -0.1507 0.123 Uiso calc R 1 . .
    C C13 0.2379(2) 0.04685(17) -0.06566(15) 0.0885(5) Uani d . 1 . .
    H H13A 0.2496 -0.0370 -0.0297 0.106 Uiso calc R 1 . .
    C C14 0.3242(2) 0.13565(14) -0.04556(11) 0.0695(4) Uani d . 1 . .
    H H14A 0.3944 0.1108 0.0033 0.083 Uiso calc R 1 . .
    C C15 0.35020(15) 0.19827(12) 0.32539(9) 0.0511(3) Uani d . 1 . .
    C C16 0.32423(16) 0.07005(13) 0.36722(10) 0.0559(3) Uani d . 1 . .
    C C17 0.22163(19) 0.03899(15) 0.46347(11) 0.0703(4) Uani d . 1 . .
    H H17A 0.2019 -0.0454 0.4928 0.084 Uiso calc R 1 . .
    C C18 0.1483(2) 0.13004(18) 0.51657(12) 0.0802(5) Uani d . 1 . .
    H H18A 0.0799 0.1068 0.5813 0.096 Uiso calc R 1 . .
    C C19 0.1753(2) 0.25461(17) 0.47477(12) 0.0782(5) Uani d . 1 . .
    H H19A 0.1247 0.3155 0.5114 0.094 Uiso calc R 1 . .
    C C20 0.27753(18) 0.29204(14) 0.37815(11) 0.0625(4) Uani d . 1 . .
    C C21 0.3092(3) 0.43053(15) 0.33367(15) 0.0877(5) Uani d . 1 . .
    H H21A 0.3848 0.4336 0.2667 0.105 Uiso calc R 1 . .
    C C22 0.1524(4) 0.5088(2) 0.3115(3) 0.1691(13) Uani d . 1 . .
    H H22A 0.1784 0.5951 0.2822 0.254 Uiso calc R 1 . .
    H H22B 0.0705 0.5047 0.3744 0.254 Uiso calc R 1 . .
    H H22C 0.1064 0.4775 0.2636 0.254 Uiso calc R 1 . .
    C C23 0.4053(6) 0.4786(3) 0.3972(3) 0.1996(18) Uani d . 1 . .
    H H23A 0.4256 0.5657 0.3664 0.299 Uiso calc R 1 . .
    H H23B 0.5122 0.4291 0.4003 0.299 Uiso calc R 1 . .
    H H23C 0.3401 0.4719 0.4657 0.299 Uiso calc R 1 . .
    C C24 0.40181(19) -0.03072(14) 0.30860(13) 0.0717(4) Uani d . 1 . .
    H H24A 0.5049 0.0004 0.2614 0.086 Uiso calc R 1 . .
    C C25 0.4532(3) -0.15552(19) 0.3797(2) 0.1265(8) Uani d . 1 . .
    H H25A 0.5297 -0.1403 0.4201 0.190 Uiso calc R 1 . .
    H H25B 0.5087 -0.2145 0.3388 0.190 Uiso calc R 1 . .
    H H25C 0.3535 -0.1901 0.4247 0.190 Uiso calc R 1 . .
    C C26 0.2816(3) -0.0540(2) 0.24438(15) 0.1028(6) Uani d . 1 . .
    H H26A 0.2491 0.0247 0.2003 0.154 Uiso calc R 1 . .
    H H26B 0.1820 -0.0891 0.2891 0.154 Uiso calc R 1 . .
    H H26C 0.3375 -0.1123 0.2030 0.154 Uiso calc R 1 . .
loop_
    _atom_site_aniso_label
    _atom_site_aniso_U_11
    _atom_site_aniso_U_22
    _atom_site_aniso_U_33
    _atom_site_aniso_U_12
    _atom_site_aniso_U_13
    _atom_site_aniso_U_23
    N1 0.0752(8) 0.0591(7) 0.0527(7) -0.0122(6) -0.0189(6) -0.0042(5)
    N2 0.0467(6) 0.0823(8) 0.0450(6) -0.0171(5) -0.0106(5) -0.0034(5)
    C1 0.0459(7) 0.0537(7) 0.0546(8) -0.0083(5) -0.0080(6) -0.0113(6)
    C2 0.0547(8) 0.0551(7) 0.0545(8) -0.0105(6) -0.0037(6) -0.0124(6)
    C3 0.0557(9) 0.1029(12) 0.0750(10) -0.0197(8) 0.0063(8) -0.0185(9)
    C4 0.0484(9) 0.1297(15) 0.0985(14) -0.0193(9) -0.0079(9) -0.0231(12)
    C5 0.0588(10) 0.1167(14) 0.0885(12) -0.0088(9) -0.0277(9) -0.0160(10)
    C6 0.0541(9) 0.0904(10) 0.0607(9) -0.0129(7) -0.0157(7) -0.0078(7)
    C7 0.0755(10) 0.0643(8) 0.0498(8) -0.0217(7) -0.0010(7) -0.0079(6)
    C8 0.1094(13) 0.0708(9) 0.0597(9) -0.0189(9) -0.0332(9) 0.0041(7)
    C9 0.0649(9) 0.0695(9) 0.0463(7) 0.0001(6) -0.0108(6) -0.0130(6)
    C10 0.0935(12) 0.0892(11) 0.0719(10) 0.0053(9) -0.0353(9) -0.0155(9)
    C11 0.1071(16) 0.1313(19) 0.1084(16) 0.0040(13) -0.0600(13) -0.0408(14)
    C12 0.0989(15) 0.1114(16) 0.1186(17) -0.0122(12) -0.0366(13) -0.0503(13)
    C13 0.0992(13) 0.0763(11) 0.0974(13) -0.0104(9) -0.0261(11) -0.0250(10)
    C14 0.0754(10) 0.0696(9) 0.0664(9) -0.0040(7) -0.0203(8) -0.0155(7)
    C15 0.0411(6) 0.0669(8) 0.0459(7) -0.0101(5) -0.0108(5) -0.0083(6)
    C16 0.0439(7) 0.0666(8) 0.0578(8) -0.0123(6) -0.0102(6) -0.0102(6)
    C17 0.0667(9) 0.0768(10) 0.0618(9) -0.0243(7) -0.0055(7) -0.0009(7)
    C18 0.0742(10) 0.1087(14) 0.0527(9) -0.0260(9) 0.0057(7) -0.0138(9)
    C19 0.0754(10) 0.0944(12) 0.0675(10) -0.0056(8) -0.0022(8) -0.0332(9)
    C20 0.0596(8) 0.0686(8) 0.0609(8) -0.0075(6) -0.0127(7) -0.0148(7)
    C21 0.1018(13) 0.0631(9) 0.0948(12) -0.0060(9) -0.0115(10) -0.0175(9)
    C22 0.152(2) 0.0931(16) 0.229(3) 0.0249(16) -0.043(2) 0.0145(19)
    C23 0.305(5) 0.0993(17) 0.238(4) -0.079(2) -0.137(4) -0.013(2)
    C24 0.0598(9) 0.0696(9) 0.0848(11) -0.0114(7) -0.0024(8) -0.0220(8)
    C25 0.147(2) 0.0824(13) 0.158(2) 0.0248(12) -0.0558(17) -0.0354(14)
    C26 0.0970(13) 0.1335(17) 0.0957(13) -0.0102(11) -0.0151(11) -0.0607(12)
_geom_special_details
;
All e.s.d.'s (except the e.s.d. in the dihedral angle between two l.s. planes)
are estimated using the full covariance matrix. The cell e.s.d.'s are taken
into account individually in the estimation of e.s.d.'s in distances, angles
and torsion angles; correlations between e.s.d.'s in cell parameters are only
used when they are defined by crystal symmetry. An approximate (isotropic)
treatment of cell e.s.d.'s is used for estimating e.s.d.'s involving l.s.
planes.
;
loop_
    _geom_bond_atom_site_label_1
    _geom_bond_atom_site_label_2
    _geom_bond_site_symmetry_2
    _geom_bond_distance
    _geom_bond_publ_flag
    N1 C7 . 1.2659(18) ?
    N1 C8 . 1.4557(17) ?
    N2 C1 . 1.3646(16) ?
    N2 C15 . 1.4307(16) ?
    N2 H2A . 0.8600 ?
    C1 C6 . 1.3973(18) ?
    C1 C2 . 1.4134(18) ?
    C2 C3 . 1.389(2) ?
    C2 C7 . 1.449(2) ?
    C3 C4 . 1.364(2) ?
    C3 H3A . 0.9300 ?
    C4 C5 . 1.379(2) ?
    C4 H4A . 0.9300 ?
    C5 C6 . 1.367(2) ?
    C5 H5A . 0.9300 ?
    C6 H6A . 0.9300 ?
    C7 H7A . 0.9300 ?
    C8 C9 . 1.495(2) ?
    C8 H8A . 0.9700 ?
    C8 H8B . 0.9700 ?
    C9 C14 . 1.379(2) ?
    C9 C10 . 1.380(2) ?
    C10 C11 . 1.377(3) ?
    C10 H10A . 0.9300 ?
    C11 C12 . 1.374(3) ?
    C11 H11A . 0.9300 ?
    C12 C13 . 1.348(3) ?
    C12 H12A . 0.9300 ?
    C13 C14 . 1.371(2) ?
    C13 H13A . 0.9300 ?
    C14 H14A . 0.9300 ?
    C15 C20 . 1.3921(19) ?
    C15 C16 . 1.4006(18) ?
    C16 C17 . 1.3831(19) ?
    C16 C24 . 1.511(2) ?
    C17 C18 . 1.372(2) ?
    C17 H17A . 0.9300 ?
    C18 C19 . 1.366(2) ?
    C18 H18A . 0.9300 ?
    C19 C20 . 1.393(2) ?
    C19 H19A . 0.9300 ?
    C20 C21 . 1.517(2) ?
    C21 C22 . 1.475(3) ?
    C21 C23 . 1.492(3) ?
    C21 H21A . 0.9800 ?
    C22 H22A . 0.9600 ?
    C22 H22B . 0.9600 ?
    C22 H22C . 0.9600 ?
    C23 H23A . 0.9600 ?
    C23 H23B . 0.9600 ?
    C23 H23C . 0.9600 ?
    C24 C26 . 1.513(2) ?
    C24 C25 . 1.530(3) ?
    C24 H24A . 0.9800 ?
    C25 H25A . 0.9600 ?
    C25 H25B . 0.9600 ?
    C25 H25C . 0.9600 ?
    C26 H26A . 0.9600 ?
    C26 H26B . 0.9600 ?
    C26 H26C . 0.9600 ?
loop_
    _geom_angle_atom_site_label_1
    _geom_angle_atom_site_label_2
    _geom_angle_atom_site_label_3
    _geom_angle_site_symmetry_1
    _geom_angle_site_symmetry_3
    _geom_angle
    _geom_angle_publ_flag
    C7 N1 C8 . . 118.36(13) ?
    C1 N2 C15 . . 124.45(11) ?
    C1 N2 H2A . . 117.8 ?
    C15 N2 H2A . . 117.8 ?
    N2 C1 C6 . . 121.68(12) ?
    N2 C1 C2 . . 119.94(12) ?
    C6 C1 C2 . . 118.37(12) ?
    C3 C2 C1 . . 118.26(13) ?
    C3 C2 C7 . . 118.80(13) ?
    C1 C2 C7 . . 122.93(12) ?
    C4 C3 C2 . . 122.75(15) ?
    C4 C3 H3A . . 118.6 ?
    C2 C3 H3A . . 118.6 ?
    C3 C4 C5 . . 118.60(15) ?
    C3 C4 H4A . . 120.7 ?
    C5 C4 H4A . . 120.7 ?
    C6 C5 C4 . . 120.95(16) ?
    C6 C5 H5A . . 119.5 ?
    C4 C5 H5A . . 119.5 ?
    C5 C6 C1 . . 121.06(14) ?
    C5 C6 H6A . . 119.5 ?
    C1 C6 H6A . . 119.5 ?
    N1 C7 C2 . . 125.85(13) ?
    N1 C7 H7A . . 117.1 ?
    C2 C7 H7A . . 117.1 ?
    N1 C8 C9 . . 113.42(12) ?
    N1 C8 H8A . . 108.9 ?
    C9 C8 H8A . . 108.9 ?
    N1 C8 H8B . . 108.9 ?
    C9 C8 H8B . . 108.9 ?
    H8A C8 H8B . . 107.7 ?
    C14 C9 C10 . . 117.49(14) ?
    C14 C9 C8 . . 122.37(13) ?
    C10 C9 C8 . . 120.13(13) ?
    C11 C10 C9 . . 120.70(17) ?
    C11 C10 H10A . . 119.7 ?
    C9 C10 H10A . . 119.7 ?
    C12 C11 C10 . . 120.62(18) ?
    C12 C11 H11A . . 119.7 ?
    C10 C11 H11A . . 119.7 ?
    C13 C12 C11 . . 118.89(18) ?
    C13 C12 H12A . . 120.6 ?
    C11 C12 H12A . . 120.6 ?
    C12 C13 C14 . . 121.10(18) ?
    C12 C13 H13A . . 119.5 ?
    C14 C13 H13A . . 119.5 ?
    C13 C14 C9 . . 121.20(15) ?
    C13 C14 H14A . . 119.4 ?
    C9 C14 H14A . . 119.4 ?
    C20 C15 C16 . . 121.90(12) ?
    C20 C15 N2 . . 119.19(12) ?
    C16 C15 N2 . . 118.90(12) ?
    C17 C16 C15 . . 117.56(13) ?
    C17 C16 C24 . . 120.99(13) ?
    C15 C16 C24 . . 121.43(12) ?
    C18 C17 C16 . . 121.44(14) ?
    C18 C17 H17A . . 119.3 ?
    C16 C17 H17A . . 119.3 ?
    C19 C18 C17 . . 120.24(14) ?
    C19 C18 H18A . . 119.9 ?
    C17 C18 H18A . . 119.9 ?
    C18 C19 C20 . . 121.11(15) ?
    C18 C19 H19A . . 119.4 ?
    C20 C19 H19A . . 119.4 ?
    C15 C20 C19 . . 117.74(14) ?
    C15 C20 C21 . . 121.76(13) ?
    C19 C20 C21 . . 120.49(14) ?
    C22 C21 C23 . . 114.9(2) ?
    C22 C21 C20 . . 112.11(18) ?
    C23 C21 C20 . . 111.35(17) ?
    C22 C21 H21A . . 105.9 ?
    C23 C21 H21A . . 105.9 ?
    C20 C21 H21A . . 105.9 ?
    C21 C22 H22A . . 109.5 ?
    C21 C22 H22B . . 109.5 ?
    H22A C22 H22B . . 109.5 ?
    C21 C22 H22C . . 109.5 ?
    H22A C22 H22C . . 109.5 ?
    H22B C22 H22C . . 109.5 ?
    C21 C23 H23A . . 109.5 ?
    C21 C23 H23B . . 109.5 ?
    H23A C23 H23B . . 109.5 ?
    C21 C23 H23C . . 109.5 ?
    H23A C23 H23C . . 109.5 ?
    H23B C23 H23C . . 109.5 ?
    C16 C24 C26 . . 110.94(13) ?
    C16 C24 C25 . . 112.51(15) ?
    C26 C24 C25 . . 109.81(16) ?
    C16 C24 H24A . . 107.8 ?
    C26 C24 H24A . . 107.8 ?
    C25 C24 H24A . . 107.8 ?
    C24 C25 H25A . . 109.5 ?
    C24 C25 H25B . . 109.5 ?
    H25A C25 H25B . . 109.5 ?
    C24 C25 H25C . . 109.5 ?
    H25A C25 H25C . . 109.5 ?
    H25B C25 H25C . . 109.5 ?
    C24 C26 H26A . . 109.5 ?
    C24 C26 H26B . . 109.5 ?
    H26A C26 H26B . . 109.5 ?
    C24 C26 H26C . . 109.5 ?
    H26A C26 H26C . . 109.5 ?
    H26B C26 H26C . . 109.5 ?
loop_
    _geom_torsion_atom_site_label_1
    _geom_torsion_atom_site_label_2
    _geom_torsion_atom_site_label_3
    _geom_torsion_atom_site_label_4
    _geom_torsion_site_symmetry_1
    _geom_torsion_site_symmetry_2
    _geom_torsion_site_symmetry_3
    _geom_torsion_site_symmetry_4
    _geom_torsion
    _geom_torsion_publ_flag
    C15 N2 C1 C6 . . . . 4.9(2) ?
    C15 N2 C1 C2 . . . . -176.32(12) ?
    N2 C1 C2 C3 . . . . -178.86(12) ?
    C6 C1 C2 C3 . . . . -0.01(19) ?
    N2 C1 C2 C7 . . . . 1.0(2) ?
    C6 C1 C2 C7 . . . . 179.87(12) ?
    C1 C2 C3 C4 . . . . -0.6(2) ?
    C7 C2 C3 C4 . . . . 179.48(16) ?
    C2 C3 C4 C5 . . . . 0.3(3) ?
    C3 C4 C5 C6 . . . . 0.7(3) ?
    C4 C5 C6 C1 . . . . -1.4(3) ?
    N2 C1 C6 C5 . . . . 179.82(14) ?
    C2 C1 C6 C5 . . . . 1.0(2) ?
    C8 N1 C7 C2 . . . . 179.73(13) ?
    C3 C2 C7 N1 . . . . -178.73(13) ?
    C1 C2 C7 N1 . . . . 1.4(2) ?
    C7 N1 C8 C9 . . . . 124.20(15) ?
    N1 C8 C9 C14 . . . . -19.0(2) ?
    N1 C8 C9 C10 . . . . 162.48(14) ?
    C14 C9 C10 C11 . . . . -0.3(2) ?
    C8 C9 C10 C11 . . . . 178.24(18) ?
    C9 C10 C11 C12 . . . . -0.1(3) ?
    C10 C11 C12 C13 . . . . 0.7(3) ?
    C11 C12 C13 C14 . . . . -1.0(3) ?
    C12 C13 C14 C9 . . . . 0.7(3) ?
    C10 C9 C14 C13 . . . . 0.0(2) ?
    C8 C9 C14 C13 . . . . -178.51(16) ?
    C1 N2 C15 C20 . . . . 88.21(16) ?
    C1 N2 C15 C16 . . . . -92.83(15) ?
    C20 C15 C16 C17 . . . . 0.5(2) ?
    N2 C15 C16 C17 . . . . -178.38(11) ?
    C20 C15 C16 C24 . . . . 179.15(13) ?
    N2 C15 C16 C24 . . . . 0.22(18) ?
    C15 C16 C17 C18 . . . . -0.3(2) ?
    C24 C16 C17 C18 . . . . -178.90(14) ?
    C16 C17 C18 C19 . . . . 0.1(3) ?
    C17 C18 C19 C20 . . . . -0.2(3) ?
    C16 C15 C20 C19 . . . . -0.6(2) ?
    N2 C15 C20 C19 . . . . 178.32(12) ?
    C16 C15 C20 C21 . . . . 178.58(13) ?
    N2 C15 C20 C21 . . . . -2.5(2) ?
    C18 C19 C20 C15 . . . . 0.4(2) ?
    C18 C19 C20 C21 . . . . -178.78(15) ?
    C15 C20 C21 C22 . . . . 115.1(2) ?
    C19 C20 C21 C22 . . . . -65.7(3) ?
    C15 C20 C21 C23 . . . . -114.7(3) ?
    C19 C20 C21 C23 . . . . 64.5(3) ?
    C17 C16 C24 C26 . . . . 87.45(18) ?
    C15 C16 C24 C26 . . . . -91.11(17) ?
    C17 C16 C24 C25 . . . . -36.0(2) ?
    C15 C16 C24 C25 . . . . 145.44(16) ?
loop_
    _geom_hbond_atom_site_label_D
    _geom_hbond_atom_site_label_H
    _geom_hbond_atom_site_label_A
    _geom_hbond_site_symmetry_A
    _geom_hbond_distance_DH
    _geom_hbond_distance_HA
    _geom_hbond_distance_DA
    _geom_hbond_angle_DHA
    N2 H2A N1 . 0.86 2.03 2.7113(15) 136
data_global
_journal_date_recd_electronic     2009-10-12
_journal_date_accepted     2009-10-14
_journal_name_full     'Acta Crystallographica, Section E'
_journal_year     2009
_journal_volume     65
_journal_issue     11
_journal_page_first     o2791
_journal_page_last     o2791
_journal_paper_category     QO
_journal_coeditor_code     HB5139
_publ_contact_author_name     'Bao-Tsan Ko'
_publ_contact_author_address
; Department of Chemistry
  Chung Yuan Christian University
  Chung-Li 320
  Taiwan
;
_publ_contact_author_email     btko@cycu.edu.tw
_publ_contact_author_fax     '886 3 265 3399'
_publ_contact_author_phone     '886 3 265 3327'
_publ_section_title
;
(<i>E</i>)-<i>N</i>-[2-(Benzyliminomethyl)phenyl]-2,6-diisopropylaniline
;
_publ_section_title_footnote     .
loop_
    _publ_author_name
    _publ_author_footnote
    _publ_author_address
    'Yi-Chang Liu' .
; Department of Chemistry
  Chung Yuan Christian University
  Chung-Li 320
  Taiwan
;
    'Chia-Her Lin' .
; Department of Chemistry
  Chung Yuan Christian University
  Chung-Li 320
  Taiwan
;
    'Hsiao-Li Chen' .
; Department of Chemistry
  National Chung Hsing University
  Taichung 402,
  Taiwan
;
    'Bao-Tsan Ko' .
; Department of Chemistry
  Chung Yuan Christian University
  Chung-Li 320
  Taiwan
;
_publ_section_synopsis     .
