# Supplementary material for: (E)-N-[2-(Benzyl­iminometh­yl)phen­yl]-2,6-diisopropyl­aniline
Source: Acta Crystallogr Sect E Struct Rep Online. 2009 Oct 17;65(Pt 11):o2791. doi: 10.1107/S1600536809042202 (PMC2970998; doi:10.1107/S1600536809042202)
Supplement: Supplementary file 2 [file e-65-o2791-Isup2.hkl]

# 
# h,k,l, Fc-squared, Fo-squared, sigma(Fo-squared) and status flag 
# 
data_I
_shelx_title ' AA1_0m in P-1' 
_shelx_refln_list_code          4 
_shelx_F_calc_maximum      113.16 
_exptl_crystal_F_000       400.00 
_reflns_d_resolution_high  0.7475 
 
loop_ 
 _symmetry_equiv_pos_as_xyz 
 'x, y, z' 
 '-x, -y, -z' 
 
_cell_length_a     8.0583 
_cell_length_b    10.9186 
_cell_length_c    13.5974 
_cell_angle_alpha  75.823 
_cell_angle_beta   77.933 
_cell_angle_gamma  82.709 
 
_shelx_F_squared_multiplier     1.000 
 
loop_ 
 _refln_index_h 
 _refln_index_k 
 _refln_index_l 
 _refln_F_squared_calc 
 _refln_F_squared_meas 
 _refln_F_squared_sigma 
 _refln_observed_status 
   1   0   0     2307.97     1854.75     43.48 o 
   2   0   0     1809.97     1599.78    108.43 o 
   3   0   0       47.92       50.49      1.09 o 
   4   0   0      200.81      195.97      4.31 o 
   5   0   0      118.26      120.89      3.30 o 
   6   0   0       16.05       13.46      0.79 o 
   7   0   0       29.16       31.12      1.38 o 
   8   0   0        0.44       -0.22      0.79 o 
   9   0   0        1.20        0.91      1.09 o 
  10   0   0        0.33        1.19      1.61 o 
 -10   1   0        0.01        1.17      1.65 o 
  -9   1   0        0.53        0.51      0.86 o 
  -8   1   0       17.70       14.31      1.24 o 
  -7   1   0       63.88       55.46      1.77 o 
  -6   1   0       22.16       21.60      0.86 o 
  -5   1   0        4.97        6.14      0.56 o 
  -4   1   0      168.77      199.37      4.21 o 
  -3   1   0       27.86       21.25      1.22 o 
  -2   1   0      591.38      526.02     10.30 o 
  -1   1   0     1826.45     1593.90     36.53 o 
   0   1   0     1015.96      845.42     19.52 o 
   1   1   0      983.96      996.26     10.27 o 
   2   1   0      577.54      458.80      6.43 o 
   3   1   0       17.50       16.25      0.52 o 
   4   1   0      318.87      330.89      5.00 o 
   5   1   0        3.01        2.18      0.31 o 
   6   1   0       18.45       24.81      1.11 o 
   7   1   0       96.01       90.50      1.84 o 
   8   1   0       20.63       20.11      1.44 o 
   9   1   0        4.05        3.61      1.62 o 
  10   1   0        0.46        1.24      1.50 o 
 -10   2   0        2.23        1.53      1.35 o 
  -9   2   0        2.30        2.09      1.00 o 
  -8   2   0        6.86        7.77      1.00 o 
  -7   2   0        3.31        2.07      0.70 o 
  -6   2   0        1.28        0.78      0.46 o 
  -5   2   0       15.14       14.92      0.77 o 
  -4   2   0      153.17      154.03      3.34 o 
  -3   2   0        5.74        6.68      0.36 o 
  -2   2   0       39.72       44.94      1.03 o 
  -1   2   0      249.57      284.03      5.84 o 
   0   2   0     3969.67     3657.08     48.22 o 
   1   2   0      169.22      166.00      1.67 o 
   2   2   0     1387.59     1279.49     13.73 o 
   3   2   0       87.57      107.06      1.94 o 
   4   2   0       13.24       10.53      0.49 o 
   5   2   0      468.42      492.24      8.53 o 
   6   2   0       19.85       17.27      0.75 o 
   7   2   0       23.33       19.23      1.08 o 
   8   2   0        1.07        1.91      1.02 o 
   9   2   0        1.24        2.63      1.50 o 
  10   2   0        2.36        6.35      2.00 o 
 -10   3   0        5.90        7.73      1.70 o 
  -9   3   0        0.15       -0.01      0.92 o 
  -8   3   0        1.75        1.44      0.78 o 
  -7   3   0        7.01        6.47      0.87 o 
  -6   3   0       15.58       14.00      1.05 o 
  -5   3   0        0.25        0.21      0.30 o 
  -4   3   0      573.40      572.77     14.22 o 
  -3   3   0       10.08       12.36      0.62 o 
  -2   3   0       75.92       92.32      2.28 o 
  -1   3   0      226.12      215.90      6.97 o 
   0   3   0      275.03      263.72      4.68 o 
   1   3   0      906.76      851.66      7.52 o 
   2   3   0      116.52       91.36      1.26 o 
   3   3   0       15.54       13.36      0.45 o 
   4   3   0       10.73       15.10      0.98 o 
   5   3   0      143.85      124.01      2.49 o 
   6   3   0       57.15       52.31      1.26 o 
   7   3   0       10.06        7.23      0.85 o 
   8   3   0        0.03       -1.16      1.16 o 
   9   3   0        3.81        3.08      1.50 o 
  10   3   0        0.03        0.33      1.49 o 
  -9   4   0        1.54        1.47      1.02 o 
  -8   4   0        0.03        0.99      0.78 o 
  -7   4   0        7.46        8.76      0.98 o 
  -6   4   0       10.17        9.67      0.95 o 
  -5   4   0       39.16       38.46      1.03 o 
  -4   4   0       44.28       48.15      1.34 o 
  -3   4   0       85.23       84.74      2.53 o 
  -2   4   0        2.75        2.62      0.26 o 
  -1   4   0      112.26      118.21      3.13 o 
   0   4   0     2071.35     2038.82     47.64 o 
   1   4   0        5.04        5.70      0.27 o 
   2   4   0      525.07      530.76      7.50 o 
   3   4   0      253.89      249.92      3.94 o 
   4   4   0      163.51      160.90      2.91 o 
   5   4   0       36.43       34.82      0.95 o 
   6   4   0        2.65        2.07      0.48 o 
   7   4   0        0.00       -0.68      0.68 o 
   8   4   0        3.73        3.54      1.17 o 
   9   4   0        0.96        1.57      1.44 o 
  10   4   0        0.34       -0.02      1.46 o 
  -9   5   0        0.08        0.05      0.91 o 
  -8   5   0        1.47        0.30      0.78 o 
  -7   5   0        1.71       -0.20      0.68 o 
  -6   5   0       15.04       17.04      1.14 o 
  -5   5   0       16.42       18.36      1.22 o 
  -4   5   0       12.69       18.11      0.69 o 
  -3   5   0       19.56       25.36      0.67 o 
  -2   5   0       43.52       44.67      1.44 o 
  -1   5   0        2.09        2.67      0.24 o 
   0   5   0      342.97      392.09      9.07 o 
   1   5   0      228.13      251.14      4.72 o 
   2   5   0       37.40       46.05      0.76 o 
   3   5   0      155.62      155.75      3.22 o 
   4   5   0        4.98        6.43      0.42 o 
   5   5   0        2.89        1.09      0.41 o 
   6   5   0        4.89        4.51      0.70 o 
   7   5   0       44.58       47.27      3.33 o 
   8   5   0       17.56       18.75      1.93 o 
   9   5   0        3.58        4.54      1.70 o 
  10   5   0        3.51        3.38      1.98 o 
  -9   6   0        0.87        0.65      1.09 o 
  -8   6   0        0.65        0.84      0.83 o 
  -7   6   0        1.33        1.48      0.78 o 
  -6   6   0        0.02        0.14      0.60 o 
  -5   6   0        5.26        4.02      0.63 o 
  -4   6   0        3.95        3.29      0.43 o 
  -3   6   0        5.22        5.19      0.40 o 
  -2   6   0      132.09      147.72      4.30 o 
  -1   6   0       94.11       89.20      2.76 o 
   0   6   0       22.72       30.59      0.83 o 
   1   6   0       17.58        9.84      0.48 o 
   2   6   0       40.72       45.70      1.13 o 
   3   6   0       76.05       76.68      2.33 o 
   4   6   0        0.11        0.18      0.36 o 
   5   6   0        5.52        5.96      0.75 o 
   6   6   0       34.39       35.30      1.45 o 
   7   6   0        6.42        5.92      1.03 o 
   8   6   0       30.23       32.14      2.48 o 
   9   6   0        4.16        3.08      1.62 o 
  -8   7   0        4.08        3.05      1.22 o 
  -7   7   0        0.01       -0.61      0.71 o 
  -6   7   0        5.97        7.98      0.96 o 
  -5   7   0        0.01        0.46      0.59 o 
  -4   7   0       24.32       22.42      0.85 o 
  -3   7   0        0.17        0.47      0.32 o 
  -2   7   0        2.75        3.15      0.39 o 
  -1   7   0        0.70        0.86      0.28 o 
   0   7   0        1.13        0.63      0.27 o 
   1   7   0       10.79        9.32      0.54 o 
   2   7   0       20.71       16.12      0.67 o 
   3   7   0       27.25       27.82      0.94 o 
   4   7   0       18.63       19.51      1.01 o 
   5   7   0       27.72       25.08      1.26 o 
   6   7   0        5.13        5.31      0.83 o 
   7   7   0        7.61        9.59      1.25 o 
   8   7   0        5.15        5.74      1.39 o 
   9   7   0        9.58       10.44      2.20 o 
  -8   8   0        0.00        1.16      1.13 o 
  -7   8   0        0.01       -0.26      0.86 o 
  -6   8   0        1.34        0.97      0.81 o 
  -5   8   0        2.24        2.06      0.67 o 
  -4   8   0        0.29       -0.41      0.41 o 
  -3   8   0       85.23       95.40      3.06 o 
  -2   8   0       59.56       61.51      2.64 o 
  -1   8   0       16.57       15.96      0.90 o 
   0   8   0       12.54       14.52      0.61 o 
   1   8   0        2.96        1.10      0.37 o 
   2   8   0        0.04        0.29      0.37 o 
   3   8   0       59.19       63.41      1.48 o 
   4   8   0       31.97       34.04      1.36 o 
   5   8   0       23.20       28.49      1.37 o 
   6   8   0        3.77        3.90      0.81 o 
   7   8   0        7.90        8.72      1.27 o 
   8   8   0        0.00        0.27      1.11 o 
   9   8   0        0.47       -0.33      1.42 o 
  -7   9   0        0.00       -0.31      1.21 o 
  -6   9   0        1.08        2.14      0.92 o 
  -5   9   0        0.56        1.18      0.75 o 
  -4   9   0        2.76        2.25      0.65 o 
  -3   9   0        5.25        7.66      0.76 o 
  -2   9   0       37.78       40.34      1.18 o 
  -1   9   0        7.03       10.41      0.66 o 
   0   9   0        4.35        3.28      0.48 o 
   1   9   0       15.50       17.18      0.84 o 
   2   9   0       18.05       20.64      0.92 o 
   3   9   0        0.28        0.62      0.56 o 
   4   9   0        2.19        2.36      0.68 o 
   5   9   0        2.52        3.08      0.77 o 
   6   9   0        3.07        3.57      0.85 o 
   7   9   0        0.27        1.19      1.08 o 
   8   9   0        0.12       -0.89      1.11 o 
  -6  10   0        0.72        1.37      1.22 o 
  -5  10   0        0.00       -0.08      0.85 o 
  -4  10   0        0.25        0.71      0.79 o 
  -3  10   0        1.82        2.19      0.70 o 
  -2  10   0        0.35       -0.04      0.51 o 
  -1  10   0        4.06        4.97      0.65 o 
   0  10   0        6.35        5.97      0.63 o 
   1  10   0       16.86       20.09      0.96 o 
   2  10   0        8.73        8.07      0.84 o 
   3  10   0        3.36        3.15      0.78 o 
   4  10   0        1.68        1.80      0.79 o 
   5  10   0       35.39       41.82      1.90 o 
   6  10   0        5.65        5.30      1.08 o 
   7  10   0        2.01        4.05      1.32 o 
   8  10   0        1.39        2.55      1.31 o 
  -5  11   0        0.00        1.55      1.13 o 
  -4  11   0        1.31        0.37      0.82 o 
  -3  11   0        4.14        3.87      0.96 o 
  -2  11   0        0.09        0.70      0.73 o 
  -1  11   0        0.12        0.06      0.74 o 
   0  11   0       14.75       13.96      1.53 o 
   1  11   0        8.09        7.35      1.05 o 
   2  11   0        0.00       -0.36      0.57 o 
   3  11   0        0.62        0.29      0.66 o 
   4  11   0        1.47        2.23      0.85 o 
   5  11   0        0.00        0.06      0.82 o 
   6  11   0        5.85        7.73      1.27 o 
   7  11   0        3.57        4.64      1.43 o 
  -4  12   0        0.38        0.36      1.06 o 
  -3  12   0        0.10        0.12      0.84 o 
  -2  12   0        3.72        3.38      0.94 o 
  -1  12   0        0.01       -0.06      0.73 o 
   0  12   0        0.82        1.47      0.82 o 
   1  12   0        3.66        4.14      0.97 o 
   2  12   0        7.47        7.40      1.34 o 
   3  12   0        0.01       -0.75      0.75 o 
   4  12   0        6.42        4.13      1.14 o 
   5  12   0        3.77        3.49      1.22 o 
   6  12   0        0.00       -0.39      1.11 o 
  -3  13   0        1.24        2.11      1.16 o 
  -2  13   0        4.74        7.34      1.38 o 
  -1  13   0        3.20        4.95      1.10 o 
   0  13   0        0.12        0.41      0.87 o 
   1  13   0        1.12        1.75      1.05 o 
   2  13   0        0.09        0.70      1.07 o 
   3  13   0        0.01        0.01      1.10 o 
   4  13   0        0.01       -0.17      1.22 o 
   0  14   0        0.08        0.12      1.06 o 
   1  14   0        2.27        1.76      1.17 o 
   2  14   0        3.58        2.71      1.32 o 
  -4 -13   1        2.60        2.03      1.20 o 
  -3 -13   1        0.40        1.39      1.27 o 
  -2 -13   1        0.48        0.56      1.13 o 
  -1 -13   1        0.85        0.80      1.10 o 
   0 -13   1        0.00       -0.53      0.98 o 
   1 -13   1        0.36        0.88      0.93 o 
   2 -13   1        0.81        1.90      1.96 o 
   3 -13   1        1.00        2.11      1.75 o 
  -5 -12   1        5.23        4.86      1.34 o 
  -4 -12   1        0.31        0.19      0.99 o 
  -3 -12   1        4.31        3.16      1.04 o 
  -2 -12   1        2.99        2.67      0.98 o 
  -1 -12   1        0.24        0.98      0.85 o 
   0 -12   1        0.21        0.84      0.83 o 
   1 -12   1        0.09        0.14      0.79 o 
   2 -12   1        1.69        1.56      0.92 o 
   3 -12   1        0.89        0.71      0.94 o 
   4 -12   1        0.34        0.56      1.07 o 
  -6 -11   1        2.48        5.25      1.23 o 
  -5 -11   1        1.35        0.86      0.92 o 
  -4 -11   1        7.62        5.68      1.04 o 
  -3 -11   1        2.15        1.61      0.82 o 
  -2 -11   1        2.07        1.33      0.72 o 
  -1 -11   1        7.46        6.07      0.89 o 
   0 -11   1        1.72        1.66      0.70 o 
   1 -11   1        1.67        1.25      0.70 o 
   2 -11   1        0.55        0.53      0.75 o 
   3 -11   1        0.74        0.50      0.80 o 
   4 -11   1        0.01        0.67      0.85 o 
   5 -11   1        1.75        1.27      1.14 o 
  -7 -10   1        3.30        6.08      1.49 o 
  -6 -10   1       14.49       18.81      1.67 o 
  -5 -10   1       15.98       19.99      1.57 o 
  -4 -10   1        0.21       -0.12      0.73 o 
  -3 -10   1       12.12       10.92      1.50 o 
  -2 -10   1        0.02        0.37      0.56 o 
  -1 -10   1        2.91        2.61      0.64 o 
   0 -10   1        1.59        1.39      0.56 o 
   1 -10   1        0.25       -0.30      0.50 o 
   2 -10   1        0.98        1.53      0.68 o 
   3 -10   1       20.70       16.90      1.37 o 
   4 -10   1        0.06        0.01      0.67 o 
   5 -10   1        3.48        4.89      1.14 o 
   6 -10   1        2.97        2.47      1.31 o 
  -8  -9   1        0.02       -0.49      1.17 o 
  -7  -9   1        0.29       -0.35      1.02 o 
  -6  -9   1        0.16        0.46      0.84 o 
  -5  -9   1       39.85       39.34      1.86 o 
  -4  -9   1       39.86       36.37      1.51 o 
  -3  -9   1       25.19       28.35      1.32 o 
  -2  -9   1      119.07      118.86      2.30 o 
  -1  -9   1       33.86       34.05      1.07 o 
   0  -9   1        2.76        1.25      0.45 o 
   1  -9   1       13.27       15.18      0.80 o 
   2  -9   1        0.25        0.06      0.42 o 
   3  -9   1       13.04       13.10      0.92 o 
   4  -9   1        7.42        8.76      0.83 o 
   5  -9   1        1.60        1.92      0.72 o 
   6  -9   1        3.38        3.19      0.99 o 
   7  -9   1        1.94        2.70      1.38 o 
  -8  -8   1        0.06       -0.39      1.11 o 
  -7  -8   1        0.45        0.77      1.06 o 
  -6  -8   1       10.22        9.22      1.04 o 
  -5  -8   1       12.76       12.21      1.14 o 
  -4  -8   1       11.23       10.17      1.01 o 
  -3  -8   1       42.52       39.14      1.88 o 
  -2  -8   1       47.10       60.09      2.33 o 
  -1  -8   1        0.93       -0.01      0.36 o 
   0  -8   1       36.12       42.85      1.21 o 
   1  -8   1       23.55       22.84      1.10 o 
   2  -8   1      180.92      187.26      6.37 o 
   3  -8   1       56.79       58.52      2.41 o 
   4  -8   1       21.79       24.47      1.17 o 
   5  -8   1       19.78       22.59      1.16 o 
   6  -8   1        8.21        8.85      1.06 o 
   7  -8   1        1.03        1.25      0.97 o 
   8  -8   1        1.40        0.12      1.12 o 
  -9  -7   1        1.09       -0.41      1.38 o 
  -8  -7   1        0.62        0.71      1.10 o 
  -7  -7   1       41.68       48.04      2.49 o 
  -6  -7   1       21.91       21.66      1.35 o 
  -5  -7   1       53.60       51.80      1.67 o 
  -4  -7   1       28.23       30.29      1.32 o 
  -3  -7   1       38.87       44.16      1.72 o 
  -2  -7   1       94.40      107.97      3.69 o 
  -1  -7   1       20.69       28.60      0.85 o 
   0  -7   1       13.06       12.07      0.58 o 
   1  -7   1        2.43        3.34      0.37 o 
   2  -7   1       13.24       13.68      0.73 o 
   3  -7   1       49.58       50.32      1.92 o 
   4  -7   1       12.49       12.06      0.82 o 
   5  -7   1       19.56       18.62      1.05 o 
   6  -7   1       21.59       19.28      1.36 o 
   7  -7   1        3.04        2.91      0.90 o 
   8  -7   1        4.42        3.04      1.09 o 
  -9  -6   1        6.17        7.78      1.99 o 
  -8  -6   1       15.39       16.62      1.92 o 
  -7  -6   1       11.21       12.08      1.59 o 
  -6  -6   1      114.87      118.75      4.33 o 
  -5  -6   1       13.31       12.61      1.05 o 
  -4  -6   1        2.07        3.47      0.48 o 
  -3  -6   1        4.25        3.87      0.40 o 
  -2  -6   1        2.23        1.74      0.31 o 
  -1  -6   1       73.10       78.43      2.28 o 
   0  -6   1        3.27        2.41      0.30 o 
   1  -6   1        7.06       12.15      0.58 o 
   2  -6   1        0.48        0.56      0.29 o 
   3  -6   1       10.46       15.08      0.60 o 
   4  -6   1        0.00       -0.33      0.33 o 
   5  -6   1        8.43        7.08      0.82 o 
   6  -6   1        0.05        0.26      0.64 o 
   7  -6   1       11.72       15.48      1.31 o 
   8  -6   1        0.17       -0.33      0.79 o 
   9  -6   1        0.44        0.61      1.25 o 
  -9  -5   1        0.52        1.36      1.50 o 
  -8  -5   1       12.46       15.07      2.22 o 
  -7  -5   1       33.01       37.41      2.18 o 
  -6  -5   1       13.68       11.94      1.03 o 
  -5  -5   1        4.39        5.54      0.56 o 
  -4  -5   1       15.14       13.10      0.69 o 
  -3  -5   1        9.84       12.11      0.57 o 
  -2  -5   1       76.40       97.44      1.72 o 
  -1  -5   1       10.02       16.97      0.51 o 
   0  -5   1       21.13       25.16      0.69 o 
   1  -5   1       71.63       79.41      2.78 o 
   2  -5   1      366.49      353.07     10.77 o 
   3  -5   1        4.34        4.14      0.35 o 
   4  -5   1        5.72        8.31      0.55 o 
   5  -5   1        1.22        0.11      0.49 o 
   6  -5   1        7.45        9.95      1.01 o 
   7  -5   1        7.38        8.49      1.02 o 
   8  -5   1        1.99        2.52      0.88 o 
   9  -5   1        0.01       -0.41      0.96 o 
 -10  -4   1        0.97        0.81      1.51 o 
  -9  -4   1        0.31       -0.04      1.34 o 
  -8  -4   1        0.14       -0.69      1.11 o 
  -7  -4   1        5.57        6.35      1.20 o 
  -6  -4   1        0.03        0.48      0.48 o 
  -5  -4   1       43.10       41.45      2.28 o 
  -4  -4   1        6.50        4.93      0.46 o 
  -3  -4   1        0.14       -0.12      0.24 o 
  -2  -4   1       30.31       35.40      0.76 o 
  -1  -4   1      716.91      722.96     12.31 o 
   0  -4   1      575.04      579.99     11.59 o 
   1  -4   1      114.32       93.08      2.88 o 
   2  -4   1      147.27      146.06      4.77 o 
   3  -4   1       16.30       22.56      0.97 o 
   4  -4   1       38.61       41.29      0.85 o 
   5  -4   1       25.81       26.25      1.57 o 
   6  -4   1        6.18        7.29      0.87 o 
   7  -4   1        2.92        1.59      0.76 o 
   8  -4   1        0.34       -0.50      0.68 o 
   9  -4   1        0.77        0.35      0.98 o 
 -10  -3   1        0.35        1.89      1.69 o 
  -9  -3   1        2.31        1.72      1.51 o 
  -8  -3   1        1.97        2.02      1.31 o 
  -7  -3   1        6.49        6.06      1.01 o 
  -6  -3   1        0.53        0.12      0.35 o 
  -5  -3   1        0.63        0.25      0.29 o 
  -4  -3   1       15.47       22.60      0.80 o 
  -3  -3   1      212.33      184.93      2.93 o 
  -2  -3   1       12.11       11.51      0.42 o 
  -1  -3   1      597.30      596.11      9.92 o 
   0  -3   1        1.74        2.20      0.18 o 
   2  -3   1       60.65       74.41      2.23 o 
   3  -3   1        6.12        4.61      0.53 o 
   4  -3   1       69.83       62.30      1.69 o 
   5  -3   1        9.01        9.07      0.57 o 
   6  -3   1       65.14       63.38      1.71 o 
   7  -3   1        2.78        2.12      0.72 o 
   8  -3   1        2.49        3.08      0.86 o 
   9  -3   1        6.85        8.03      1.26 o 
  10  -3   1        0.15        0.72      1.11 o 
 -10  -2   1        0.52        0.81      1.59 o 
  -9  -2   1        1.47        1.16      1.38 o 
  -8  -2   1        3.07        3.15      1.11 o 
  -7  -2   1       12.98       12.18      0.92 o 
  -6  -2   1       11.27       12.68      0.69 o 
  -5  -2   1        0.87        0.34      0.37 o 
  -4  -2   1       21.50       23.66      0.61 o 
  -3  -2   1        5.88        5.80      0.33 o 
  -2  -2   1        0.03       -0.16      0.17 o 
  -1  -2   1     2630.10     2658.59     46.64 o 
   0  -2   1     4352.83     4718.33    105.17 o 
   1  -2   1      742.36      807.74     21.51 o 
   2  -2   1      332.33      317.24      9.42 o 
   3  -2   1      106.02      126.52      3.36 o 
   4  -2   1        0.58        0.55      0.28 o 
   5  -2   1       97.94      112.00      4.08 o 
   6  -2   1        0.38       -0.08      0.44 o 
   7  -2   1        3.42        4.21      0.78 o 
   8  -2   1        5.27        3.83      0.86 o 
   9  -2   1        0.86        0.12      0.88 o 
  10  -2   1        5.33        5.92      1.54 o 
 -10  -1   1        0.40       -0.99      1.75 o 
  -9  -1   1        0.27        0.36      1.33 o 
  -8  -1   1       14.03       11.30      1.56 o 
  -7  -1   1        1.59        1.13      0.62 o 
  -6  -1   1       20.97       23.77      0.91 o 
  -5  -1   1      186.97      201.98      3.80 o 
  -4  -1   1       47.85       55.80      1.07 o 
  -3  -1   1      342.87      356.94      6.04 o 
  -2  -1   1      162.31      156.42      2.34 o 
  -1  -1   1      203.49      205.63      4.39 o 
   0  -1   1      773.77      684.01     44.94 o 
   1  -1   1      142.04      127.51      2.74 o 
   2  -1   1       22.86       18.55      0.52 o 
   3  -1   1      979.18     1022.50     18.77 o 
   4  -1   1       29.90       34.10      0.78 o 
   5  -1   1       14.20       14.80      0.77 o 
   6  -1   1       44.15       50.39      1.70 o 
   7  -1   1       19.44       20.06      1.24 o 
   8  -1   1        0.08       -0.08      0.66 o 
   9  -1   1        0.49        0.33      0.85 o 
  10  -1   1        0.82        0.53      1.53 o 
 -10   0   1        0.65        1.32      1.51 o 
  -9   0   1        0.00       -0.13      1.04 o 
  -8   0   1        1.27        0.63      0.76 o 
  -7   0   1       23.81       19.47      1.19 o 
  -6   0   1       13.06       14.36      0.81 o 
  -5   0   1        1.22        1.43      0.38 o 
  -4   0   1       84.89      106.54      1.73 o 
  -3   0   1      103.16      100.50      1.62 o 
  -2   0   1     1053.91      949.97     14.90 o 
  -1   0   1       88.11       95.83      1.75 o 
   0   0   1      398.17      366.58     19.60 o 
   1   0   1       53.66       72.35      1.41 o 
   2   0   1     3719.28     3458.99     29.67 o 
   3   0   1      237.49      243.92      3.32 o 
   4   0   1      100.59      110.79      2.11 o 
   5   0   1       76.10       81.75      2.24 o 
   6   0   1        0.39        0.42      0.33 o 
   7   0   1       21.20       23.59      1.49 o 
   8   0   1       17.10       13.26      1.33 o 
   9   0   1        0.77        1.03      0.90 o 
  10   0   1        0.97        1.85      1.66 o 
 -10   1   1        1.72        2.59      1.72 o 
  -9   1   1        5.46        6.40      1.40 o 
  -8   1   1       15.40       14.18      1.24 o 
  -7   1   1        1.23        0.53      0.64 o 
  -6   1   1        0.52        0.25      0.27 o 
  -5   1   1      113.94       91.34      7.54 o 
  -4   1   1       20.02       13.09      1.23 o 
  -3   1   1      173.27      183.80      3.32 o 
  -2   1   1     2549.55     2496.28     35.45 o 
  -1   1   1       11.67       17.79      0.47 o 
   0   1   1     3200.77     2610.18     32.08 o 
   1   1   1     1693.51     1571.26     18.85 o 
   2   1   1      983.61      821.90     10.62 o 
   3   1   1      409.73      404.83      4.20 o 
   4   1   1      125.61      133.95      1.76 o 
   5   1   1       64.76       55.50      1.36 o 
   6   1   1        0.05       -0.04      0.48 o 
   7   1   1       10.00        5.99      0.86 o 
   8   1   1        1.12        0.60      0.78 o 
   9   1   1        1.11        2.34      1.45 o 
  10   1   1        0.21        0.31      1.49 o 
 -10   2   1        0.03        0.09      1.27 o 
  -9   2   1       12.98       19.74      1.66 o 
  -8   2   1       28.17       27.91      1.51 o 
  -7   2   1        2.92        1.31      0.66 o 
  -6   2   1       11.66        9.60      0.66 o 
  -5   2   1       38.48       38.54      0.86 o 
  -4   2   1      530.61      585.48     13.57 o 
  -3   2   1       76.31       72.85      2.01 o 
  -2   2   1       46.93       34.87      0.83 o 
  -1   2   1     7784.13     6732.60     74.26 o 
   0   2   1      648.77      646.77     11.86 o 
   1   2   1     2958.12     2606.80     25.09 o 
   2   2   1       14.84       12.79      0.82 o 
   3   2   1      206.86      204.13      3.14 o 
   4   2   1      468.41      465.49      7.15 o 
   5   2   1       10.81        9.93      0.52 o 
   6   2   1        1.85        1.06      0.52 o 
   7   2   1       93.89       84.98      2.88 o 
   8   2   1       15.86       12.00      1.26 o 
   9   2   1        0.86        0.14      1.32 o 
  10   2   1        1.44        0.11      1.44 o 
  -9   3   1        1.55        1.37      1.01 o 
  -8   3   1       49.09       50.60      1.87 o 
  -7   3   1        1.13        0.31      0.64 o 
  -6   3   1        7.21        6.93      0.69 o 
  -5   3   1        0.01        0.08      0.34 o 
  -4   3   1        7.61       11.14      0.52 o 
  -3   3   1       46.49       47.88      1.49 o 
  -2   3   1      392.65      390.39      8.82 o 
  -1   3   1      320.38      345.12      6.56 o 
   0   3   1    11403.26    10111.14    216.31 o 
   1   3   1      694.31      636.48      8.49 o 
   2   3   1      236.36      214.88      2.65 o 
   3   3   1       12.23       15.49      0.67 o 
   4   3   1      158.16      150.98      2.37 o 
   5   3   1        1.62        1.30      0.35 o 
   6   3   1        8.50       11.62      0.86 o 
   7   3   1      109.07      115.03      2.84 o 
   8   3   1        0.44       -0.31      0.93 o 
   9   3   1        2.32        1.51      1.30 o 
  10   3   1        0.28        0.09      1.52 o 
  -9   4   1        0.22        0.29      0.98 o 
  -8   4   1        0.75        0.92      0.77 o 
  -7   4   1        3.83        4.68      0.84 o 
  -6   4   1        0.00       -0.44      0.44 o 
  -5   4   1        0.79        1.25      0.38 o 
  -4   4   1      234.16      236.77      4.59 o 
  -3   4   1       67.83       82.41      1.85 o 
  -2   4   1       61.76       58.49      1.79 o 
  -1   4   1      172.17      199.17      5.85 o 
   0   4   1       88.41       45.85      1.08 o 
   1   4   1      190.49      209.01      3.09 o 
   2   4   1        0.11        0.04      0.15 o 
   3   4   1       30.11       35.22      0.61 o 
   4   4   1      541.82      513.25     29.53 o 
   5   4   1       37.50       36.04      0.92 o 
   6   4   1        0.03        0.18      0.38 o 
   7   4   1        0.80       -0.56      0.68 o 
   8   4   1        7.59        6.71      1.31 o 
   9   4   1        0.44        0.36      1.34 o 
  10   4   1        0.00        1.21      1.56 o 
  -9   5   1        0.20        0.36      0.89 o 
  -8   5   1        0.22       -0.36      0.74 o 
  -7   5   1        0.06       -0.64      0.64 o 
  -6   5   1        0.42        0.65      0.61 o 
  -5   5   1        0.30       -0.03      0.41 o 
  -4   5   1        0.09        0.26      0.33 o 
  -3   5   1       26.20       29.87      1.10 o 
  -2   5   1       25.42       19.20      0.57 o 
  -1   5   1      121.56      130.37      4.50 o 
   0   5   1     1349.07     1245.02     26.06 o 
   1   5   1      510.56      518.20      6.12 o 
   2   5   1      119.04      123.34      2.14 o 
   3   5   1       82.18       90.51      1.32 o 
   4   5   1        9.83       11.06      0.54 o 
   5   5   1       40.54       44.23      1.35 o 
   6   5   1       19.17       16.85      1.04 o 
   7   5   1        3.76        4.73      0.94 o 
   8   5   1        0.38       -0.14      0.99 o 
   9   5   1       11.75       15.30      2.32 o 
  10   5   1        0.03        1.57      1.55 o 
  -9   6   1        0.11        0.30      1.41 o 
  -8   6   1        9.70       13.12      1.29 o 
  -7   6   1        5.98        6.11      0.94 o 
  -6   6   1        2.96        3.82      0.74 o 
  -5   6   1        1.16        0.28      0.44 o 
  -4   6   1        0.03       -0.20      0.32 o 
  -3   6   1       51.60       58.77      2.33 o 
  -2   6   1       43.32       40.46      1.32 o 
  -1   6   1       78.09       68.61      2.11 o 
   0   6   1       42.67       49.28      1.20 o 
   1   6   1      207.43      208.47      3.89 o 
   2   6   1       22.61       20.88      0.60 o 
   3   6   1       67.22       61.77      1.48 o 
   4   6   1        0.06        0.03      0.29 o 
   5   6   1        2.80        1.59      0.39 o 
   6   6   1        2.70        1.30      0.59 o 
   7   6   1       67.66       67.75      2.27 o 
   8   6   1       28.62       28.17      2.08 o 
   9   6   1       10.97        8.60      1.97 o 
  10   6   1        7.73        9.07      2.20 o 
  -8   7   1        1.14        0.23      1.09 o 
  -7   7   1        3.27        3.37      0.87 o 
  -6   7   1        0.49        0.77      0.65 o 
  -5   7   1       12.10       11.52      0.96 o 
  -4   7   1       39.56       42.93      1.69 o 
  -3   7   1       31.26       33.37      0.99 o 
  -2   7   1       20.97       19.61      0.63 o 
  -1   7   1       17.47       19.36      0.54 o 
   0   7   1       61.13       61.89      1.40 o 
   1   7   1        9.26        9.82      0.46 o 
   2   7   1       59.03       59.08      1.62 o 
   3   7   1       16.27       15.63      0.69 o 
   4   7   1       20.69       23.61      1.06 o 
   5   7   1        8.71        8.78      0.91 o 
   6   7   1        4.65        6.01      0.81 o 
   7   7   1        4.51        4.90      0.99 o 
   8   7   1       13.21       12.06      1.68 o 
   9   7   1        0.71        0.05      1.51 o 
  -8   8   1        1.62        1.28      1.45 o 
  -7   8   1        0.32       -0.09      0.83 o 
  -6   8   1        0.79        0.60      0.75 o 
  -5   8   1        0.07        0.31      0.63 o 
  -4   8   1       23.38       27.18      1.06 o 
  -3   8   1       80.17       85.75      3.28 o 
  -2   8   1        7.40        7.90      0.60 o 
  -1   8   1      196.15      193.75      6.50 o 
   0   8   1       11.76       11.70      0.63 o 
   1   8   1       16.26       15.20      0.63 o 
   2   8   1       23.62       25.13      0.80 o 
   3   8   1       46.96       46.25      1.03 o 
   4   8   1       21.79       21.06      1.05 o 
   5   8   1        0.30        0.66      0.59 o 
   6   8   1        0.47        0.60      0.63 o 
   7   8   1        0.88        1.35      0.86 o 
   8   8   1        2.01        2.48      1.18 o 
   9   8   1        3.61        3.66      1.80 o 
  -7   9   1        1.10        1.72      1.29 o 
  -6   9   1        0.00        0.49      0.86 o 
  -5   9   1        1.30        1.48      0.84 o 
  -4   9   1        8.88        7.87      0.91 o 
  -3   9   1        2.45        3.04      0.54 o 
  -2   9   1       37.35       37.84      1.59 o 
  -1   9   1       14.61       15.55      0.96 o 
   0   9   1       38.60       39.08      0.97 o 
   1   9   1       92.54       93.57      2.71 o 
   2   9   1       40.97       39.59      1.26 o 
   3   9   1       19.68       16.77      0.95 o 
   4   9   1       28.05       25.93      1.29 o 
   5   9   1        1.72        1.59      0.68 o 
   6   9   1        4.15        3.35      0.81 o 
   7   9   1        3.67        3.08      1.01 o 
   8   9   1        0.13        0.01      1.08 o 
  -6  10   1        0.07        0.27      1.08 o 
  -5  10   1        0.00       -0.13      0.77 o 
  -4  10   1        2.52        2.11      0.83 o 
  -3  10   1        1.14        1.33      0.72 o 
  -2  10   1        2.49        2.05      0.61 o 
  -1  10   1        2.57        1.86      0.51 o 
   0  10   1        2.69        3.05      0.53 o 
   1  10   1        1.87        1.90      0.46 o 
   2  10   1       20.83       19.50      1.03 o 
   3  10   1        4.38        2.33      0.69 o 
   4  10   1        3.23        2.21      0.74 o 
   5  10   1        0.46        0.63      0.75 o 
   6  10   1        0.15       -0.61      0.76 o 
   7  10   1        0.97        2.18      0.97 o 
   8  10   1        0.05        1.35      1.26 o 
  -5  11   1        0.00        0.76      1.10 o 
  -4  11   1        0.99        0.56      0.80 o 
  -3  11   1        0.39        0.29      0.73 o 
  -2  11   1        0.24       -0.28      0.66 o 
  -1  11   1        0.00       -0.43      0.60 o 
   0  11   1        0.02        0.32      0.57 o 
   1  11   1        6.52        7.57      0.92 o 
   2  11   1        0.41        0.11      0.63 o 
   3  11   1        0.06        0.15      0.71 o 
   4  11   1        7.13        8.31      1.05 o 
   5  11   1       21.53       25.26      1.66 o 
   6  11   1        5.22        7.78      1.23 o 
   7  11   1        0.23        0.52      0.99 o 
  -4  12   1        0.12       -0.35      0.94 o 
  -3  12   1        0.06       -0.17      0.74 o 
  -2  12   1        3.56        4.51      0.95 o 
  -1  12   1        1.25        0.76      0.74 o 
   0  12   1        0.65        1.05      0.72 o 
   1  12   1        5.04        3.97      0.88 o 
   2  12   1        2.39        2.83      1.02 o 
   3  12   1        0.38        0.63      0.98 o 
   4  12   1        2.00        0.74      0.93 o 
   5  12   1        1.93        1.79      1.06 o 
   6  12   1        0.00       -0.87      1.06 o 
  -3  13   1        0.08        0.18      0.98 o 
  -2  13   1        0.55       -0.01      0.95 o 
  -1  13   1        0.04       -0.34      0.79 o 
   0  13   1        0.79        0.80      0.83 o 
   1  13   1        0.62        1.18      0.86 o 
   2  13   1        2.07        0.87      1.10 o 
   3  13   1        1.37        1.65      1.14 o 
   4  13   1        0.01        1.30      1.19 o 
   5  13   1        6.47       10.34      1.93 o 
  -1  14   1        0.32        0.41      0.95 o 
   0  14   1        0.61        0.64      1.01 o 
   1  14   1        0.39        0.18      1.03 o 
   2  14   1        0.19        1.03      1.13 o 
   3  14   1        0.58        0.27      1.19 o 
  -3 -13   2        0.51        0.51      1.29 o 
  -2 -13   2        0.01        0.13      1.15 o 
  -1 -13   2        0.35       -0.07      1.10 o 
   0 -13   2        1.57        1.64      1.24 o 
   1 -13   2        1.61        2.34      1.08 o 
   2 -13   2        0.13       -0.14      1.24 o 
  -5 -12   2        0.15       -0.03      1.00 o 
  -4 -12   2        0.92        1.55      1.09 o 
  -3 -12   2        1.50        0.99      1.00 o 
  -2 -12   2        0.63       -0.15      0.86 o 
  -1 -12   2        2.74        2.27      0.98 o 
   0 -12   2        1.63        0.81      1.09 o 
   1 -12   2        1.05        1.25      1.10 o 
   2 -12   2        0.03       -0.33      0.90 o 
   3 -12   2        1.15        1.02      1.00 o 
   4 -12   2        0.01       -0.06      1.18 o 
  -6 -11   2        1.14        1.71      1.27 o 
  -5 -11   2        9.02       11.85      1.48 o 
  -4 -11   2        0.58        0.38      0.88 o 
  -3 -11   2        0.84        0.49      0.79 o 
  -2 -11   2        0.03       -0.09      0.70 o 
  -1 -11   2        0.45        0.23      0.61 o 
   0 -11   2        0.35        0.37      0.68 o 
   1 -11   2        0.91        0.92      0.71 o 
   2 -11   2        2.27        1.51      0.79 o 
   3 -11   2        0.56       -0.01      0.86 o 
   4 -11   2        0.10        0.62      0.94 o 
   5 -11   2        0.14       -0.10      1.11 o 
  -7 -10   2        0.29        0.73      1.21 o 
  -6 -10   2        3.42        1.72      1.19 o 
  -5 -10   2        0.14        0.09      0.84 o 
  -4 -10   2       10.91       12.51      1.35 o 
  -3 -10   2        4.06        5.17      0.95 o 
  -2 -10   2        0.77       -0.03      0.56 o 
  -1 -10   2       23.34       18.72      1.15 o 
   0 -10   2        0.01        0.24      0.56 o 
   1 -10   2        3.69        3.54      0.68 o 
   2 -10   2       27.85       29.66      1.56 o 
   3 -10   2        0.08       -0.15      0.68 o 
   4 -10   2        0.52        0.72      0.73 o 
   5 -10   2        0.06        0.35      0.82 o 
   6 -10   2        1.20        1.89      1.29 o 
  -8  -9   2        0.71        0.18      1.50 o 
  -7  -9   2        1.29        1.07      1.15 o 
  -6  -9   2        5.31        5.30      1.11 o 
  -5  -9   2       42.90       46.78      2.05 o 
  -4  -9   2        4.48        6.82      1.04 o 
  -3  -9   2        2.32        1.85      0.77 o 
  -2  -9   2       14.51       16.81      1.02 o 
  -1  -9   2       10.75        9.18      0.82 o 
   0  -9   2        1.22        0.45      0.46 o 
   1  -9   2        0.73        0.39      0.44 o 
   2  -9   2        0.04        0.43      0.50 o 
   3  -9   2        3.31        3.52      0.64 o 
   4  -9   2        1.56        1.98      0.62 o 
   5  -9   2        4.71        4.91      0.86 o 
   6  -9   2       13.70       19.04      1.60 o 
   7  -9   2        2.88        3.65      1.27 o 
  -8  -8   2        1.80        0.69      1.48 o 
  -7  -8   2        5.24        5.13      1.35 o 
  -6  -8   2        2.94        3.97      0.88 o 
  -5  -8   2        9.72        9.15      1.05 o 
  -4  -8   2        0.04        0.14      0.62 o 
  -3  -8   2        1.39        2.32      0.66 o 
  -2  -8   2        0.92        1.33      0.48 o 
  -1  -8   2       14.29       11.45      0.77 o 
   0  -8   2        1.05        0.80      0.43 o 
   1  -8   2        1.93        1.23      0.44 o 
   2  -8   2        7.98        6.15      0.66 o 
   3  -8   2       30.61       29.09      1.15 o 
   4  -8   2       19.32       20.53      1.01 o 
   5  -8   2        2.17        1.40      0.63 o 
   6  -8   2        7.08        6.52      1.01 o 
   7  -8   2        1.43        1.24      1.14 o 
   8  -8   2        0.15        0.17      1.19 o 
  -9  -7   2        1.09        4.60      1.84 o 
  -8  -7   2        1.94        1.86      1.53 o 
  -7  -7   2        4.79        3.51      1.21 o 
  -6  -7   2       53.41       55.17      1.85 o 
  -5  -7   2      324.10      334.55      4.27 o 
  -4  -7   2        7.17        7.08      0.87 o 
  -3  -7   2       29.95       30.52      1.17 o 
  -2  -7   2        0.06       -0.23      0.36 o 
  -1  -7   2        0.69       -0.01      0.35 o 
   0  -7   2       52.25       57.06      2.02 o 
   1  -7   2        1.86        0.91      0.37 o 
   2  -7   2        6.32        6.88      0.56 o 
   3  -7   2       56.88       56.77      2.12 o 
   4  -7   2       17.88       18.53      1.01 o 
   5  -7   2       11.13       10.98      0.94 o 
   6  -7   2        7.62       10.19      1.09 o 
   7  -7   2       12.23       12.33      1.31 o 
   8  -7   2        0.00        0.09      0.97 o 
  -9  -6   2        0.08       -0.60      1.47 o 
  -8  -6   2        0.03       -0.56      1.35 o 
  -7  -6   2       51.06       49.93      2.47 o 
  -6  -6   2       14.50       13.12      1.14 o 
  -5  -6   2       12.38       16.62      1.24 o 
  -4  -6   2       23.65       26.34      0.94 o 
  -3  -6   2        7.73        5.91      0.52 o 
  -2  -6   2       37.94       37.77      1.10 o 
  -1  -6   2      237.14      241.20      5.93 o 
   0  -6   2       32.46       39.19      1.19 o 
   1  -6   2      146.50      146.70      4.25 o 
   2  -6   2       21.14       22.65      0.75 o 
   3  -6   2       15.18       14.55      0.61 o 
   4  -6   2       18.78       17.11      0.88 o 
   5  -6   2       24.49       26.13      1.13 o 
   6  -6   2        0.07       -0.60      0.68 o 
   7  -6   2       18.59       20.01      1.47 o 
   8  -6   2        0.35       -0.44      0.79 o 
   9  -6   2        0.54        0.30      1.22 o 
  -9  -5   2        2.45        4.37      1.79 o 
  -8  -5   2        1.48        0.46      1.28 o 
  -7  -5   2       14.53       17.15      1.72 o 
  -6  -5   2      203.12      187.22      5.52 o 
  -5  -5   2      164.10      164.35      3.73 o 
  -4  -5   2       21.22       20.84      0.84 o 
  -3  -5   2        0.03        0.13      0.26 o 
  -2  -5   2       90.00      115.39      2.13 o 
  -1  -5   2      190.73      192.27      4.19 o 
   0  -5   2     1139.69     1280.13     26.91 o 
   1  -5   2       41.10       40.13      1.60 o 
   2  -5   2       10.84       13.57      0.56 o 
   3  -5   2        1.96        1.54      0.31 o 
   4  -5   2        2.04        2.17      0.41 o 
   5  -5   2       51.98       46.20      1.60 o 
   6  -5   2       31.75       34.72      1.55 o 
   7  -5   2       26.47       27.28      1.53 o 
   8  -5   2        0.10       -0.51      0.74 o 
   9  -5   2        0.04       -0.30      0.94 o 
  -9  -4   2        1.61        2.10      1.46 o 
  -8  -4   2        0.08       -0.20      1.15 o 
  -7  -4   2       11.34       13.19      1.60 o 
  -6  -4   2        1.48        1.90      0.57 o 
  -5  -4   2       56.46       54.83      1.42 o 
  -4  -4   2       19.75       17.47      2.88 o 
  -3  -4   2       54.82       66.04      1.33 o 
  -2  -4   2        0.80        0.12      0.20 o 
  -1  -4   2       87.02       98.62      1.78 o 
   0  -4   2      886.48      984.83     22.71 o 
   1  -4   2      898.36     1023.57     29.47 o 
   2  -4   2       29.07       36.98      1.34 o 
   3  -4   2       13.34       16.15      1.32 o 
   4  -4   2        0.40        0.41      0.31 o 
   5  -4   2        1.07        2.58      0.45 o 
   6  -4   2        3.06        1.69      0.76 o 
   7  -4   2        0.02       -0.64      0.69 o 
   8  -4   2        0.07        0.83      0.75 o 
   9  -4   2        0.17       -0.20      0.91 o 
 -10  -3   2        1.87        2.15      1.96 o 
  -9  -3   2        0.02       -0.50      1.64 o 
  -8  -3   2        0.27       -0.23      1.19 o 
  -7  -3   2        0.02       -0.31      0.70 o 
  -6  -3   2        0.13        0.69      0.55 o 
  -5  -3   2       74.68       62.73      1.45 o 
  -4  -3   2       51.66       40.25      1.02 o 
  -3  -3   2       22.37       19.30      0.65 o 
  -2  -3   2        1.03        1.90      0.25 o 
  -1  -3   2      548.32      519.93     10.36 o 
   0  -3   2       67.24       79.03      1.94 o 
   1  -3   2      438.36      418.57     10.67 o 
   2  -3   2       19.28       15.95      0.74 o 
   3  -3   2      332.99      365.42     11.44 o 
   4  -3   2       19.81       21.00      0.65 o 
   5  -3   2       34.43       32.53      1.02 o 
   6  -3   2        8.57        7.74      0.96 o 
   7  -3   2        8.26        9.50      1.02 o 
   8  -3   2        3.20        3.48      0.88 o 
   9  -3   2        1.52        1.44      0.98 o 
  10  -3   2        0.18       -0.04      1.02 o 
 -10  -2   2        2.13        2.68      1.70 o 
  -9  -2   2        2.60        5.79      1.82 o 
  -8  -2   2        0.78       -0.35      0.91 o 
  -7  -2   2        2.63        2.20      0.81 o 
  -6  -2   2       38.96       46.16      1.25 o 
  -5  -2   2       95.65       87.13      1.50 o 
  -4  -2   2      147.66      156.88      2.52 o 
  -3  -2   2        0.02        0.67      0.26 o 
  -2  -2   2      114.49      102.61      1.92 o 
  -1  -2   2     1295.60     1350.37     36.60 o 
   0  -2   2       18.14       21.07      0.40 o 
   1  -2   2       60.68       69.07      1.77 o 
   2  -2   2      149.24      144.63      3.65 o 
   3  -2   2       78.84       80.72      1.99 o 
   4  -2   2       39.11       42.85      1.07 o 
   5  -2   2       26.54       31.68      0.96 o 
   6  -2   2       49.73       53.37      2.98 o 
   7  -2   2       10.14        8.31      1.09 o 
   8  -2   2        1.41        1.19      0.74 o 
   9  -2   2        1.30        0.40      0.93 o 
  10  -2   2        0.20       -0.30      1.20 o 
 -10  -1   2        0.37        0.13      1.57 o 
  -9  -1   2        0.69        2.42      1.51 o 
  -8  -1   2        0.07       -0.47      0.85 o 
  -7  -1   2        0.37        0.05      0.56 o 
  -6  -1   2        3.56        3.15      0.67 o 
  -5  -1   2       77.58       94.54      2.16 o 
  -4  -1   2       27.25       23.75      0.69 o 
  -3  -1   2      175.87      177.65      2.99 o 
  -2  -1   2      194.21      214.33      3.17 o 
  -1  -1   2       11.77       15.00      0.48 o 
   0  -1   2      838.57      896.70     13.53 o 
   1  -1   2     2603.98     2505.53     35.01 o 
   2  -1   2      728.31      716.91     13.64 o 
   3  -1   2      589.45      622.05     10.63 o 
   4  -1   2       61.90       70.27      3.09 o 
   5  -1   2       32.41       24.04      0.86 o 
   6  -1   2        1.59        0.72      0.46 o 
   7  -1   2        0.03        0.08      0.73 o 
   8  -1   2        4.82        5.12      1.01 o 
   9  -1   2        0.11        0.89      0.89 o 
  10  -1   2        0.14        0.74      1.96 o 
 -10   0   2        1.41        1.60      1.75 o 
  -9   0   2        0.05        0.72      1.10 o 
  -8   0   2        2.52        1.59      1.01 o 
  -7   0   2        9.92       11.68      1.04 o 
  -6   0   2       16.08       16.45      0.83 o 
  -5   0   2       81.70       78.49      1.49 o 
  -4   0   2       67.87       62.43      1.07 o 
  -3   0   2      197.26      192.34      2.49 o 
  -2   0   2       91.58       86.73      1.70 o 
  -1   0   2    12805.36    11165.40    241.58 o 
   0   0   2      136.58      111.97      8.43 o 
   1   0   2    11711.04    11296.91    118.41 o 
   2   0   2     1022.42      996.17     11.84 o 
   3   0   2       22.39       31.27      0.66 o 
   4   0   2      204.13      224.93      2.98 o 
   5   0   2       12.18       10.97      0.73 o 
   6   0   2        8.27        8.38      0.72 o 
   7   0   2        1.78        1.36      0.66 o 
   8   0   2        0.03        0.82      0.91 o 
   9   0   2        0.10       -0.41      0.83 o 
  10   0   2        2.59        2.17      1.87 o 
 -10   1   2        3.55        3.35      2.18 o 
  -9   1   2        1.38        2.38      1.25 o 
  -8   1   2        3.50        1.94      0.77 o 
  -7   1   2        6.80        5.19      0.83 o 
  -6   1   2        6.22        5.54      0.61 o 
  -5   1   2        3.80        1.81      0.41 o 
  -4   1   2       22.91       25.59      0.68 o 
  -3   1   2       15.32       10.59      0.44 o 
  -2   1   2     2376.64     2291.35     44.35 o 
  -1   1   2     2036.35     2124.29     50.42 o 
   0   1   2      480.95      404.42      5.56 o 
   1   1   2        0.54        0.68      0.08 o 
   2   1   2     4657.44     4085.97     69.15 o 
   3   1   2        3.16        5.32      0.30 o 
   4   1   2        5.57        4.52      0.39 o 
   5   1   2        4.76        4.09      0.45 o 
   6   1   2       68.72       70.85      1.56 o 
   7   1   2        5.63        8.37      0.96 o 
   8   1   2       70.34       71.12      2.77 o 
   9   1   2        4.58        6.00      1.28 o 
  10   1   2        1.07        1.26      1.56 o 
 -10   2   2        1.95       -0.88      1.50 o 
  -9   2   2        9.84       12.78      1.82 o 
  -8   2   2       18.51       17.52      1.39 o 
  -7   2   2       14.25       14.39      1.16 o 
  -6   2   2        0.11        0.06      0.42 o 
  -5   2   2       63.22       75.00      1.50 o 
  -4   2   2      139.09      156.67      3.08 o 
  -3   2   2       14.72       20.87      0.63 o 
  -2   2   2       55.25       60.67      1.71 o 
  -1   2   2     4430.63     3756.57     53.10 o 
   0   2   2      261.28      310.71      4.20 o 
   1   2   2      100.58       86.86      1.53 o 
   2   2   2      154.16      147.19      2.05 o 
   3   2   2      653.97      704.90      6.91 o 
   4   2   2      443.06      506.27      6.85 o 
   5   2   2        3.88        3.48      0.46 o 
   6   2   2        1.22        1.75      0.54 o 
   7   2   2        1.96        3.15      0.67 o 
   8   2   2        1.34        0.36      0.95 o 
   9   2   2       18.50       20.37      3.73 o 
  10   2   2        1.03        0.01      1.42 o 
  -9   3   2        6.80        7.78      1.31 o 
  -8   3   2        4.92        5.32      0.95 o 
  -7   3   2        0.96        0.57      0.66 o 
  -6   3   2        0.05        0.02      0.45 o 
  -5   3   2       10.72        8.57      0.61 o 
  -4   3   2       61.42       69.85      1.27 o 
  -3   3   2       86.07      106.48      2.04 o 
  -2   3   2        6.55        6.47      0.40 o 
  -1   3   2      257.89      214.65      4.37 o 
   0   3   2     3568.42     2948.59    119.95 o 
   1   3   2       21.58       20.98      0.40 o 
   2   3   2      376.61      340.67      5.25 o 
   3   3   2       96.11       93.60      1.26 o 
   4   3   2       53.96       70.66      1.35 o 
   5   3   2       10.64        9.18      1.15 o 
   6   3   2        0.47        0.14      0.47 o 
   7   3   2       19.37       16.88      1.26 o 
   8   3   2       56.96       52.59      2.67 o 
   9   3   2        2.14        3.61      1.54 o 
  10   3   2        1.03        2.90      1.68 o 
  -9   4   2        0.39        0.46      0.85 o 
  -8   4   2       20.25       21.54      1.46 o 
  -7   4   2        0.05       -0.23      0.62 o 
  -6   4   2        1.24        0.80      0.49 o 
  -5   4   2       68.56       62.59      1.18 o 
  -4   4   2       28.18       32.56      0.82 o 
  -3   4   2       42.61       50.62      1.13 o 
  -2   4   2      760.26      861.02     16.41 o 
  -1   4   2        0.76        0.82      0.22 o 
   0   4   2     1582.26     1476.39     36.55 o 
   1   4   2      564.21      567.16     11.70 o 
   2   4   2      205.67      255.81      4.74 o 
   3   4   2      301.95      290.09      3.96 o 
   4   4   2      775.97      826.65      9.84 o 
   5   4   2        7.07        6.95      0.54 o 
   6   4   2       12.20       13.84      0.91 o 
   7   4   2       34.45       25.51      1.85 o 
   8   4   2        0.19        1.17      0.97 o 
   9   4   2        0.00        2.35      1.42 o 
  10   4   2        0.05        0.23      1.29 o 
  -9   5   2        0.00       -0.38      0.87 o 
  -8   5   2        0.71        0.88      0.82 o 
  -7   5   2        6.23        5.47      0.89 o 
  -6   5   2        2.58        2.22      0.66 o 
  -5   5   2        0.90        0.52      0.43 o 
  -4   5   2      140.29      150.56      2.94 o 
  -3   5   2      203.66      193.71      4.94 o 
  -2   5   2       55.26       51.12      1.84 o 
  -1   5   2     1417.10     1403.51     36.87 o 
   0   5   2      224.95      216.54      5.55 o 
   1   5   2      385.16      365.54      5.61 o 
   2   5   2      534.65      524.67      7.64 o 
   3   5   2       50.55       56.46      0.77 o 
   4   5   2        7.69        8.96      0.56 o 
   5   5   2        0.27       -0.02      0.35 o 
   6   5   2        0.22       -0.12      0.47 o 
   7   5   2        6.11        5.36      0.97 o 
   8   5   2       45.22       51.08      3.53 o 
   9   5   2        5.17        6.10      1.77 o 
  10   5   2        0.12        0.47      1.43 o 
  -8   6   2        7.34        9.40      1.20 o 
  -7   6   2        2.42        2.64      0.78 o 
  -6   6   2        0.02       -0.57      0.57 o 
  -5   6   2        5.89        6.47      0.62 o 
  -4   6   2       10.09        9.85      0.60 o 
  -3   6   2       42.85       47.93      1.36 o 
  -2   6   2       23.47       20.90      0.80 o 
  -1   6   2       24.19       20.84      0.90 o 
   0   6   2      775.48      741.42     17.40 o 
   1   6   2      324.40      328.86      6.76 o 
   2   6   2       67.02       65.55      0.97 o 
   3   6   2      285.66      277.68      4.60 o 
   4   6   2      137.03      138.28      3.14 o 
   5   6   2       25.90       26.81      0.87 o 
   6   6   2        1.27        1.51      0.60 o 
   7   6   2        6.16        6.41      1.04 o 
   8   6   2        0.74        0.99      1.04 o 
   9   6   2       13.23       16.83      2.50 o 
  10   6   2        1.46        0.11      1.52 o 
  -8   7   2        0.68        0.47      1.06 o 
  -7   7   2        0.10        0.26      0.80 o 
  -6   7   2        2.11        0.91      0.64 o 
  -5   7   2        0.05       -0.41      0.47 o 
  -4   7   2       47.74       42.48      1.62 o 
  -3   7   2       13.91       13.01      0.55 o 
  -2   7   2        3.47        2.29      0.27 o 
  -1   7   2       33.50       37.91      1.41 o 
   0   7   2      131.58      107.40      1.94 o 
   1   7   2      113.94      111.65      1.83 o 
   2   7   2       26.27       24.23      0.62 o 
   3   7   2        7.41        5.71      0.48 o 
   4   7   2       87.31       80.64      1.28 o 
   5   7   2       56.85       50.79      1.53 o 
   6   7   2        0.19       -0.33      0.53 o 
   7   7   2        0.30        0.46      0.79 o 
   8   7   2       20.80       24.04      2.20 o 
   9   7   2        0.83       -0.53      1.06 o 
  -8   8   2        3.32        3.87      2.02 o 
  -7   8   2        0.01       -0.35      0.91 o 
  -6   8   2        3.11        4.01      0.89 o 
  -5   8   2        1.27        1.43      0.62 o 
  -4   8   2        7.95        6.52      0.61 o 
  -3   8   2        0.00       -0.13      0.34 o 
  -2   8   2      112.49      114.70      4.44 o 
  -1   8   2      130.87      131.76      2.93 o 
   0   8   2       40.81       33.35      1.01 o 
   1   8   2        2.67        3.17      0.33 o 
   2   8   2      123.01      111.23      1.50 o 
   3   8   2       14.83       11.55      0.67 o 
   4   8   2        5.52        5.96      0.61 o 
   5   8   2        0.23       -0.04      0.53 o 
   6   8   2        5.31        6.16      0.84 o 
   7   8   2        1.06        0.97      0.84 o 
   8   8   2        0.00        0.62      1.05 o 
   9   8   2        0.49        0.06      1.16 o 
  -7   9   2        0.06        0.02      1.18 o 
  -6   9   2        0.06       -0.55      0.81 o 
  -5   9   2        1.93        2.23      0.84 o 
  -4   9   2        1.79        1.37      0.72 o 
  -3   9   2        1.48        0.76      0.46 o 
  -2   9   2        0.11       -0.37      0.37 o 
  -1   9   2      196.21      201.49      8.95 o 
   0   9   2       16.18       15.63      0.63 o 
   1   9   2      263.54      264.70      6.33 o 
   2   9   2       38.70       37.89      1.06 o 
   3   9   2        1.05        0.43      0.46 o 
   4   9   2        1.29        1.05      0.58 o 
   5   9   2       12.04       13.18      1.11 o 
   6   9   2        1.55        0.92      0.67 o 
   7   9   2        0.56       -0.05      0.83 o 
   8   9   2        0.74        0.60      1.11 o 
   9   9   2        0.30        1.62      1.65 o 
  -6  10   2        0.34        0.39      1.04 o 
  -5  10   2        0.00       -0.16      0.76 o 
  -4  10   2        0.01        0.79      0.72 o 
  -3  10   2        3.37        3.10      0.66 o 
  -2  10   2        0.00        0.26      0.49 o 
  -1  10   2        2.00        2.66      0.49 o 
   0  10   2       15.21       18.02      0.74 o 
   1  10   2        0.59        0.83      0.44 o 
   2  10   2       10.61       10.13      0.76 o 
   3  10   2        2.54        3.23      0.63 o 
   4  10   2        9.55       10.43      1.07 o 
   5  10   2        5.27        6.38      0.97 o 
   6  10   2        1.99        0.89      0.83 o 
   7  10   2        0.65        0.69      0.90 o 
   8  10   2        0.49        0.72      1.15 o 
  -5  11   2        2.38        1.69      1.04 o 
  -4  11   2        0.44       -0.35      0.73 o 
  -3  11   2        1.44        1.07      0.72 o 
  -2  11   2        3.26        3.67      0.68 o 
  -1  11   2        1.63        0.95      0.54 o 
   0  11   2        3.74        3.49      0.65 o 
   1  11   2        0.33        0.51      0.52 o 
   2  11   2        3.66        3.77      0.78 o 
   3  11   2        0.00       -0.55      0.64 o 
   4  11   2        0.64        0.10      0.75 o 
   5  11   2        0.67        1.51      0.82 o 
   6  11   2        6.59        9.28      1.26 o 
   7  11   2        1.19        2.49      1.08 o 
  -4  12   2        0.23        0.96      0.97 o 
  -3  12   2        0.87        1.12      0.81 o 
  -2  12   2        0.68       -0.38      0.68 o 
  -1  12   2        0.34       -0.17      0.65 o 
   0  12   2        0.27        0.42      0.68 o 
   1  12   2        3.67        5.41      0.93 o 
   2  12   2        2.60        2.90      0.92 o 
   3  12   2        0.03       -0.54      0.83 o 
   4  12   2        0.54        1.66      0.93 o 
   5  12   2        3.53        4.48      1.16 o 
   6  12   2        0.00       -0.93      0.93 o 
  -3  13   2        0.03       -0.87      0.87 o 
  -2  13   2        0.02        0.10      0.87 o 
  -1  13   2        2.03        2.00      0.86 o 
   0  13   2        3.45        4.21      0.96 o 
   1  13   2        0.06       -0.40      0.81 o 
   2  13   2        2.71        3.46      1.07 o 
   3  13   2        0.13        0.31      1.08 o 
   4  13   2        0.14        0.42      1.04 o 
   5  13   2        1.38        1.54      1.34 o 
  -1  14   2        0.52        0.23      0.92 o 
   0  14   2        2.52        2.01      0.97 o 
   1  14   2        4.41        5.06      1.22 o 
   2  14   2        0.07       -0.94      0.94 o 
   3  14   2        0.68        0.76      1.06 o 
  -2 -13   3        0.68        0.46      1.10 o 
  -1 -13   3        2.28        3.15      1.41 o 
   0 -13   3        0.06       -0.04      1.18 o 
   1 -13   3        2.33        2.88      1.40 o 
  -4 -12   3        1.03        0.53      1.01 o 
  -3 -12   3        0.67        1.62      1.09 o 
  -2 -12   3        0.85        0.48      0.97 o 
  -1 -12   3        1.12        1.79      0.99 o 
   0 -12   3        0.01       -0.40      0.86 o 
   1 -12   3        0.01       -0.31      0.89 o 
   2 -12   3        1.23        1.81      1.04 o 
   3 -12   3        3.47        4.54      1.41 o 
   4 -12   3        0.61        0.09      1.71 o 
  -6 -11   3        0.55        2.59      1.36 o 
  -5 -11   3        0.01       -1.06      1.06 o 
  -4 -11   3        0.31       -0.80      0.80 o 
  -3 -11   3        0.00        0.26      0.82 o 
  -2 -11   3        1.05        0.25      0.77 o 
  -1 -11   3        0.15        0.34      0.71 o 
   0 -11   3        0.83        0.42      0.66 o 
   1 -11   3        0.70        2.26      0.82 o 
   2 -11   3        1.07        0.43      0.76 o 
   3 -11   3        0.24        0.22      0.78 o 
   4 -11   3        0.10       -0.59      1.01 o 
   5 -11   3        0.28        0.12      1.25 o 
  -7 -10   3        3.14        2.92      2.56 o 
  -6 -10   3        0.01        0.77      1.18 o 
  -5 -10   3       11.95       14.53      1.64 o 
  -4 -10   3        0.90        1.04      0.87 o 
  -3 -10   3        0.11       -0.70      0.70 o 
  -2 -10   3        2.41        1.48      0.78 o 
  -1 -10   3        1.20        0.66      0.63 o 
   0 -10   3        0.09       -0.06      0.59 o 
   1 -10   3        4.26        4.36      0.76 o 
   2 -10   3        8.72        7.72      0.89 o 
   3 -10   3        0.12        0.61      0.67 o 
   4 -10   3        4.10        3.67      0.93 o 
   5 -10   3        0.43        0.43      0.96 o 
   6 -10   3        0.04       -0.49      1.05 o 
  -7  -9   3        1.04        1.69      1.23 o 
  -6  -9   3        6.93        3.63      1.29 o 
  -5  -9   3        6.16        4.64      1.08 o 
  -4  -9   3       11.33       12.28      1.34 o 
  -3  -9   3       10.93       10.65      1.19 o 
  -2  -9   3        0.09       -0.01      0.55 o 
  -1  -9   3       40.52       34.68      1.37 o 
   0  -9   3       10.88        9.68      0.94 o 
   1  -9   3        5.05        4.87      0.68 o 
   2  -9   3        0.09        0.22      0.51 o 
   3  -9   3        0.14       -0.14      0.57 o 
   4  -9   3        0.00        0.32      0.65 o 
   5  -9   3        2.15        3.45      0.84 o 
   6  -9   3        3.42        3.96      1.51 o 
   7  -9   3        1.43       -0.05      1.13 o 
  -8  -8   3        1.10       -1.02      1.48 o 
  -7  -8   3        0.15        0.37      1.09 o 
  -6  -8   3        0.54        0.39      1.05 o 
  -5  -8   3        7.85        8.08      1.03 o 
  -4  -8   3        0.57        1.24      0.73 o 
  -3  -8   3        3.96        2.98      0.71 o 
  -2  -8   3        0.44        1.00      0.51 o 
  -1  -8   3       21.67       24.34      0.96 o 
   0  -8   3       13.29        9.71      0.73 o 
   1  -8   3       47.47       45.38      1.59 o 
   2  -8   3        7.49        6.71      0.72 o 
   3  -8   3       20.11       23.29      1.11 o 
   4  -8   3       14.29       17.06      1.41 o 
   5  -8   3        0.11        0.37      0.56 o 
   6  -8   3       30.87       37.03      1.89 o 
   7  -8   3        7.91        8.47      1.35 o 
   8  -8   3        0.80       -1.17      1.93 o 
  -8  -7   3        1.05       -0.12      1.39 o 
  -7  -7   3        5.88        4.60      1.29 o 
  -6  -7   3       17.09       17.17      1.51 o 
  -5  -7   3        1.45        0.64      0.74 o 
  -4  -7   3       35.72       40.43      1.56 o 
  -3  -7   3        9.83       11.69      1.03 o 
  -2  -7   3        0.28        0.88      0.43 o 
  -1  -7   3      103.48      102.39      3.07 o 
   0  -7   3       51.09       49.87      1.42 o 
   1  -7   3       24.36       19.88      0.81 o 
   2  -7   3       20.64       24.01      0.99 o 
   3  -7   3        3.07        2.04      0.52 o 
   4  -7   3       20.11       18.64      0.96 o 
   5  -7   3       17.89       17.52      1.37 o 
   6  -7   3       30.09       33.78      1.63 o 
   7  -7   3       10.30        7.43      1.11 o 
   8  -7   3        0.20       -0.98      0.98 o 
  -9  -6   3        1.48        3.52      1.73 o 
  -8  -6   3        1.87        1.65      1.50 o 
  -7  -6   3        3.47        3.50      1.21 o 
  -6  -6   3        5.13        7.85      1.10 o 
  -5  -6   3      304.71      312.64      8.49 o 
  -4  -6   3       11.51       11.66      1.03 o 
  -3  -6   3       17.14       14.74      0.79 o 
  -2  -6   3        7.38        8.15      0.55 o 
  -1  -6   3        5.39        6.37      0.44 o 
   0  -6   3       24.86       29.12      0.85 o 
   1  -6   3       27.28       26.63      0.87 o 
   2  -6   3      108.26       97.03      2.85 o 
   3  -6   3        0.38        0.69      0.34 o 
   4  -6   3       23.12       22.25      1.03 o 
   5  -6   3       10.99       13.88      0.97 o 
   6  -6   3       75.25       86.54      3.29 o 
   7  -6   3        7.63        6.93      1.09 o 
   8  -6   3        1.17        0.83      0.91 o 
   9  -6   3        0.17        0.06      1.20 o 
  -9  -5   3        3.47        5.96      1.92 o 
  -8  -5   3        1.34        1.61      1.55 o 
  -7  -5   3        0.46       -0.86      0.86 o 
  -6  -5   3        4.75        4.50      0.84 o 
  -5  -5   3        9.64       10.85      1.10 o 
  -4  -5   3       15.63       12.72      0.93 o 
  -3  -5   3        9.88       10.37      0.74 o 
  -2  -5   3       21.37       14.43      2.03 o 
  -1  -5   3      125.70      120.83      2.67 o 
   0  -5   3       18.40       22.19      0.86 o 
   1  -5   3       28.25       26.93      1.05 o 
   2  -5   3      390.58      383.14     22.74 o 
   3  -5   3       31.00       30.48      2.22 o 
   4  -5   3        0.81        0.37      0.39 o 
   5  -5   3       17.81       17.32      1.07 o 
   6  -5   3       26.50       28.75      1.43 o 
   7  -5   3        0.42        1.64      0.82 o 
   8  -5   3        0.92        0.33      0.81 o 
   9  -5   3        0.38       -0.65      1.14 o 
  -9  -4   3        0.17       -1.28      1.28 o 
  -8  -4   3        0.17       -0.78      1.08 o 
  -7  -4   3        1.22        1.26      1.21 o 
  -6  -4   3       77.56       76.18      2.87 o 
  -5  -4   3      360.54      361.25      8.50 o 
  -4  -4   3       15.89       14.64      0.83 o 
  -3  -4   3        8.35        6.98      1.39 o 
  -2  -4   3       98.54      104.33      2.25 o 
  -1  -4   3      103.55      117.94      5.00 o 
   0  -4   3      135.95      172.45      5.09 o 
   1  -4   3      171.97      194.55      5.64 o 
   2  -4   3       24.28       25.08      0.84 o 
   3  -4   3       10.58        8.81      0.53 o 
   4  -4   3        0.31        0.44      0.33 o 
   5  -4   3        5.27        4.15      0.53 o 
   6  -4   3      138.21      136.90      3.48 o 
   7  -4   3       58.13       55.61      2.10 o 
   8  -4   3        1.13        1.08      0.80 o 
   9  -4   3        0.78        0.17      0.96 o 
  -9  -3   3        6.24        7.90      1.99 o 
  -8  -3   3        0.02        1.21      1.32 o 
  -7  -3   3        3.48        3.03      1.02 o 
  -6  -3   3       14.95       18.03      1.21 o 
  -5  -3   3        0.37        0.94      0.53 o 
  -4  -3   3       53.48       49.13      1.14 o 
  -3  -3   3        0.48        0.27      0.29 o 
  -2  -3   3      370.75      348.08      8.30 o 
  -1  -3   3     1587.30     1630.31     53.46 o 
   0  -3   3        1.20        0.79      0.22 o 
   1  -3   3        7.49        4.74      0.69 o 
   2  -3   3       32.42       26.72      0.59 o 
   3  -3   3       21.58       20.26      0.63 o 
   4  -3   3        0.14       -0.29      0.29 o 
   5  -3   3        0.91        0.76      0.37 o 
   6  -3   3       62.69       63.09      2.24 o 
   7  -3   3        0.26        0.04      0.78 o 
   8  -3   3        0.06       -0.03      0.80 o 
   9  -3   3        7.33        9.32      1.37 o 
  10  -3   3        0.64       -0.94      1.02 o 
  -9  -2   3        0.33        2.09      1.50 o 
  -8  -2   3        5.87        4.16      1.23 o 
  -7  -2   3       17.88       16.98      1.72 o 
  -6  -2   3       52.53       49.87      1.35 o 
  -5  -2   3      245.04      254.53      6.32 o 
  -4  -2   3       86.57       87.00      1.87 o 
  -3  -2   3      118.08      107.02      2.42 o 
  -2  -2   3       22.25       22.39      0.48 o 
  -1  -2   3        3.98       23.03      8.56 o 
   0  -2   3       18.45       23.26      1.18 o 
   1  -2   3      161.85      162.48      3.05 o 
   2  -2   3        2.24        3.10      0.26 o 
   3  -2   3       20.57       13.93      0.53 o 
   4  -2   3        3.42        6.42      0.49 o 
   5  -2   3       24.17       24.99      1.07 o 
   6  -2   3       93.11       94.38      3.67 o 
   7  -2   3       13.19       10.77      1.24 o 
   8  -2   3        4.73        5.20      1.07 o 
   9  -2   3        0.00       -0.12      0.90 o 
  10  -2   3        0.07       -0.26      1.25 o 
 -10  -1   3        1.71        3.88      1.87 o 
  -9  -1   3        5.34        6.87      1.91 o 
  -8  -1   3        0.37        0.27      0.97 o 
  -7  -1   3        3.64        4.38      0.76 o 
  -6  -1   3        2.09        2.01      0.56 o 
  -5  -1   3       17.63       17.12      1.53 o 
  -4  -1   3       88.90       99.44      6.69 o 
  -3  -1   3      263.85      277.18      6.14 o 
  -2  -1   3      605.62      653.90     10.73 o 
  -1  -1   3      204.24      161.74      3.99 o 
   0  -1   3     1443.67     1363.71     27.05 o 
   1  -1   3        5.85        5.74      0.28 o 
   2  -1   3     2017.46     2227.71     39.76 o 
   3  -1   3        2.16        3.55      0.33 o 
   4  -1   3      527.49      501.44      8.11 o 
   5  -1   3       28.92       30.38      3.16 o 
   6  -1   3        4.25        3.00      0.55 o 
   7  -1   3        0.38       -0.37      0.72 o 
   8  -1   3        0.16       -0.52      0.84 o 
   9  -1   3        2.96        2.21      1.18 o 
  10  -1   3        0.20       -0.07      1.18 o 
 -10   0   3        0.43       -0.09      1.56 o 
  -9   0   3        0.41        0.54      1.10 o 
  -8   0   3        0.71        1.28      1.06 o 
  -7   0   3        5.29        7.57      0.90 o 
  -6   0   3       18.96       15.95      1.08 o 
  -5   0   3       74.22       64.47      1.29 o 
  -4   0   3       10.93        9.31      0.58 o 
  -3   0   3      497.37      517.11      7.81 o 
  -2   0   3       78.89       80.41      2.08 o 
  -1   0   3     6049.55     5916.26    191.80 o 
   0   0   3      267.02      304.77      7.82 o 
   1   0   3     1626.08     1848.09     19.36 o 
   2   0   3       55.34       58.62      0.81 o 
   3   0   3     1064.06     1051.09     14.65 o 
   4   0   3        1.27        1.23      0.31 o 
   5   0   3      109.59      105.31      3.05 o 
   6   0   3       11.01        9.33      0.83 o 
   7   0   3        0.02       -0.58      0.58 o 
   8   0   3        0.01       -0.05      0.88 o 
   9   0   3        0.03       -0.07      0.98 o 
  10   0   3        0.39       -0.63      1.40 o 
  -9   1   3        4.40        4.51      1.38 o 
  -8   1   3        9.93       11.24      1.34 o 
  -7   1   3        0.71        1.12      0.67 o 
  -6   1   3        6.01        6.15      0.79 o 
  -5   1   3        6.00        5.57      0.53 o 
  -4   1   3       98.59       93.39      1.13 o 
  -3   1   3      287.87      267.05      4.50 o 
  -2   1   3      209.84      220.14      4.49 o 
  -1   1   3     3960.27     4035.09     95.55 o 
   0   1   3        6.17        7.42      0.33 o 
   1   1   3      198.73      158.55      1.52 o 
   2   1   3     2537.63     2503.76     20.04 o 
   3   1   3      463.94      427.28      6.20 o 
   4   1   3      438.66      402.08      6.07 o 
   5   1   3        8.06        7.64      0.62 o 
   6   1   3       21.17       23.29      1.11 o 
   7   1   3       20.11       22.05      1.20 o 
   8   1   3        0.19        0.42      0.94 o 
   9   1   3        0.16       -1.18      1.18 o 
  10   1   3        1.20        2.10      1.75 o 
  -9   2   3        1.78        0.05      1.10 o 
  -8   2   3       21.22       22.36      1.67 o 
  -7   2   3       51.17       56.68      1.80 o 
  -6   2   3       22.04       21.55      1.00 o 
  -5   2   3       14.11       13.44      0.68 o 
  -4   2   3        7.39        7.08      0.51 o 
  -3   2   3       90.31       84.70      1.51 o 
  -2   2   3      530.83      508.15     13.80 o 
   0   2   3     2970.38     2807.71     31.88 o 
   1   2   3     1120.10     1013.64     17.66 o 
   2   2   3     1462.57     1490.88     17.96 o 
   3   2   3       85.14       87.97      0.84 o 
   4   2   3      175.18      158.90      2.09 o 
   5   2   3       54.97       49.37      1.13 o 
   6   2   3       18.26       18.15      1.04 o 
   7   2   3        6.88        6.04      0.77 o 
   8   2   3       26.14       26.39      2.00 o 
   9   2   3        2.29        3.30      1.49 o 
  10   2   3        2.08        2.39      1.61 o 
  -9   3   3        9.58        8.88      1.61 o 
  -8   3   3        0.91        0.23      0.79 o 
  -7   3   3       53.54       49.27      1.72 o 
  -6   3   3       18.51       16.99      0.98 o 
  -5   3   3        0.07        0.65      0.38 o 
  -4   3   3        5.66        5.57      0.49 o 
  -3   3   3      445.93      493.36     11.68 o 
  -2   3   3      137.14      132.17      3.83 o 
  -1   3   3        0.26        1.04      0.47 o 
   0   3   3      265.07      265.74      1.67 o 
   1   3   3      185.25      181.44      2.57 o 
   2   3   3      119.22      117.37      1.67 o 
   3   3   3       15.63       13.73      0.45 o 
   4   3   3       57.28       55.06      0.85 o 
   5   3   3        8.38        7.17      0.59 o 
   6   3   3        0.24        0.04      0.33 o 
   7   3   3       35.07       34.06      1.50 o 
   8   3   3       59.65       69.28      3.45 o 
   9   3   3        0.35       -0.44      1.29 o 
  10   3   3        0.05        0.61      1.48 o 
  -9   4   3        0.00        1.14      1.03 o 
  -8   4   3        4.41        4.38      0.95 o 
  -7   4   3        0.96        1.43      0.71 o 
  -6   4   3       16.01       19.30      1.01 o 
  -5   4   3       23.20       26.23      0.94 o 
  -4   4   3        2.32        2.06      0.38 o 
  -3   4   3       47.00       51.41      0.80 o 
  -2   4   3      119.73      153.77      4.19 o 
  -1   4   3      225.88      247.77      7.25 o 
   0   4   3     2240.83     2181.92    114.27 o 
   1   4   3      274.25      255.96      4.14 o 
   2   4   3        1.45        0.68      0.20 o 
   3   4   3      381.05      393.85      7.06 o 
   4   4   3      111.81      112.41      1.47 o 
   5   4   3        5.02        4.98      0.99 o 
   6   4   3       11.11       11.87      0.88 o 
   7   4   3        0.45       -0.68      0.68 o 
   8   4   3        0.47       -0.33      0.92 o 
   9   4   3        2.72        1.44      1.43 o 
  10   4   3        0.18        0.26      1.45 o 
  -9   5   3        0.22        0.49      0.90 o 
  -8   5   3        2.80        2.31      0.86 o 
  -7   5   3        2.27        2.28      0.78 o 
  -6   5   3        1.01        1.06      0.60 o 
  -5   5   3        9.04        7.75      0.66 o 
  -4   5   3       64.74       70.40      1.47 o 
  -3   5   3        2.82        2.94      0.31 o 
  -2   5   3        0.52        0.39      0.20 o 
  -1   5   3      287.23      225.78      6.54 o 
   0   5   3        2.12        0.71      0.46 o 
   1   5   3        2.39        2.86      0.26 o 
   2   5   3      118.33      128.87      1.67 o 
   3   5   3        7.09        9.43      0.50 o 
   4   5   3      339.58      347.22      5.63 o 
   5   5   3       55.45       53.50      1.17 o 
   6   5   3        4.38        2.75      0.77 o 
   7   5   3        7.95        7.13      1.06 o 
   8   5   3        0.56       -0.35      0.91 o 
   9   5   3        0.45        0.67      1.25 o 
  10   5   3        1.60        1.34      1.51 o 
  -8   6   3        0.00       -0.79      0.85 o 
  -7   6   3        8.89       10.52      1.11 o 
  -6   6   3        1.49        1.98      0.66 o 
  -5   6   3        1.12        0.94      0.45 o 
  -4   6   3       24.43       26.13      0.75 o 
  -3   6   3       43.01       38.97      1.01 o 
  -2   6   3       50.70       51.41      2.21 o 
  -1   6   3      153.20      131.80      4.49 o 
   0   6   3      915.71      779.82     36.43 o 
   1   6   3       28.50       26.56      0.85 o 
   2   6   3       58.47       48.99      0.85 o 
   3   6   3       12.51        8.88      0.49 o 
   4   6   3        4.37        4.40      0.43 o 
   5   6   3       18.57       17.82      0.98 o 
   6   6   3        9.09        8.35      1.03 o 
   7   6   3        1.40        1.04      0.79 o 
   8   6   3       35.84       36.33      2.27 o 
   9   6   3        7.85        6.36      1.51 o 
  10   6   3        0.10       -1.08      1.41 o 
  -8   7   3        0.38       -0.87      1.01 o 
  -7   7   3        2.53        2.00      0.88 o 
  -6   7   3        6.84        6.86      0.96 o 
  -5   7   3        9.79       10.66      0.87 o 
  -4   7   3        9.96        9.70      0.62 o 
  -3   7   3       15.16       15.43      0.53 o 
  -2   7   3       30.08       23.38      1.32 o 
  -1   7   3       14.69       13.82      0.69 o 
   0   7   3      273.97      263.73      8.51 o 
   1   7   3       76.85       82.41      1.44 o 
   2   7   3        6.70        8.00      0.43 o 
   3   7   3        9.30       10.26      0.55 o 
   4   7   3      193.02      211.40      3.06 o 
   5   7   3       27.47       28.11      1.10 o 
   6   7   3        6.17        4.39      0.86 o 
   7   7   3       12.83       13.59      1.36 o 
   8   7   3        1.25        0.83      1.04 o 
   9   7   3        5.43        8.24      1.57 o 
  -7   8   3        4.64        3.71      1.15 o 
  -6   8   3        0.20       -0.68      0.76 o 
  -5   8   3        0.18        0.23      0.61 o 
  -4   8   3       12.98       13.84      0.71 o 
  -3   8   3       26.70       27.79      0.91 o 
  -2   8   3       44.09       46.90      2.42 o 
  -1   8   3       45.10       42.18      1.37 o 
   0   8   3      256.26      235.31      6.70 o 
   1   8   3       24.63       24.45      0.65 o 
   2   8   3       12.31       12.80      0.57 o 
   3   8   3        7.89        5.10      0.48 o 
   4   8   3       12.79       15.37      0.81 o 
   5   8   3        8.87       12.01      0.99 o 
   6   8   3        0.16       -0.27      0.56 o 
   7   8   3        2.67        2.61      0.92 o 
   8   8   3       10.68       10.70      1.56 o 
   9   8   3        0.25       -0.79      1.12 o 
  -7   9   3        1.04       -0.09      1.15 o 
  -6   9   3        0.86        0.65      0.87 o 
  -5   9   3        4.70        5.91      1.00 o 
  -4   9   3        5.11        5.81      0.77 o 
  -3   9   3        4.42        4.07      0.52 o 
  -2   9   3        1.53        1.65      0.36 o 
  -1   9   3       21.51       23.13      0.95 o 
   0   9   3      127.28      121.24      4.00 o 
   1   9   3       14.24       14.98      0.72 o 
   2   9   3       33.00       31.53      0.83 o 
   3   9   3       34.04       28.32      0.98 o 
   4   9   3        6.42        6.49      0.75 o 
   5   9   3        7.77        7.08      0.83 o 
   6   9   3        0.67        0.96      0.66 o 
   7   9   3       12.20       14.30      1.45 o 
   8   9   3        2.14        1.15      1.15 o 
   9   9   3        0.00       -0.86      1.13 o 
  -6  10   3        0.12        0.13      0.99 o 
  -5  10   3        0.05       -0.43      0.74 o 
  -4  10   3        0.02       -0.27      0.64 o 
  -3  10   3        0.25        0.37      0.45 o 
  -2  10   3        4.88        3.48      0.53 o 
  -1  10   3        0.12        0.03      0.40 o 
   0  10   3       15.71       17.63      0.69 o 
   1  10   3        0.44        1.63      0.39 o 
   2  10   3        3.81        4.10      0.56 o 
   3  10   3       21.67       21.28      0.95 o 
   4  10   3        0.01        0.01      0.54 o 
   5  10   3       10.09       10.32      1.14 o 
   6  10   3       10.28       12.09      1.29 o 
   7  10   3        1.33        1.21      0.90 o 
   8  10   3        0.23        0.21      1.14 o 
  -5  11   3        0.70        0.79      0.95 o 
  -4  11   3        0.04        0.52      0.75 o 
  -3  11   3        0.81        0.77      0.65 o 
  -2  11   3        0.34        0.41      0.50 o 
  -1  11   3        1.73        1.25      0.52 o 
   0  11   3       44.85       42.84      2.05 o 
   1  11   3       16.71       15.89      1.00 o 
   2  11   3        1.62        0.91      0.60 o 
   3  11   3        0.29       -0.58      0.58 o 
   4  11   3        1.46        1.95      0.81 o 
   5  11   3        0.01       -0.64      0.77 o 
   6  11   3        2.98        3.72      0.99 o 
   7  11   3        2.96        2.25      1.04 o 
  -4  12   3        0.37        0.11      0.90 o 
  -3  12   3        0.00        0.20      0.72 o 
  -2  12   3        0.74        0.10      0.64 o 
  -1  12   3        2.45        2.71      0.63 o 
   0  12   3        0.00        0.22      0.53 o 
   1  12   3        2.83        2.30      0.78 o 
   2  12   3        1.48        1.71      0.79 o 
   3  12   3        0.77        1.51      0.84 o 
   4  12   3        0.37        0.84      0.94 o 
   5  12   3        0.64        1.62      1.13 o 
   6  12   3        0.02        0.43      0.98 o 
   7  12   3        0.00       -1.57      1.57 o 
  -3  13   3        0.40        0.49      0.87 o 
  -2  13   3        0.18       -0.67      0.75 o 
  -1  13   3        0.02       -0.10      0.70 o 
   0  13   3        0.00        0.49      0.71 o 
   1  13   3        0.92        1.84      0.89 o 
   2  13   3        0.53        0.56      0.86 o 
   3  13   3        0.12        0.90      0.94 o 
   4  13   3        4.59        4.96      1.30 o 
   5  13   3        3.78        4.69      1.46 o 
  -1  14   3        0.25       -0.54      0.84 o 
   0  14   3        0.07        0.13      0.79 o 
   1  14   3        0.14       -0.56      0.84 o 
   2  14   3        1.00        1.75      1.03 o 
   3  14   3        1.81        3.09      1.22 o 
   4  14   3        0.57        2.52      1.75 o 
   0 -13   4        0.23       -0.04      1.93 o 
  -4 -12   4        0.20       -0.38      1.18 o 
  -3 -12   4        0.16        0.52      0.99 o 
  -2 -12   4        0.31        0.72      1.04 o 
  -1 -12   4        0.05        0.62      1.03 o 
   0 -12   4        0.83        0.03      1.00 o 
   1 -12   4        2.15        2.75      0.98 o 
   2 -12   4        0.03        0.81      1.01 o 
   3 -12   4        0.02       -0.94      1.14 o 
  -5 -11   4        1.48        2.65      1.33 o 
  -4 -11   4        2.06        2.75      1.07 o 
  -3 -11   4        0.38        0.19      0.87 o 
  -2 -11   4        0.51        0.85      0.85 o 
  -1 -11   4        1.06        2.03      0.86 o 
   0 -11   4        6.20        7.96      0.97 o 
   1 -11   4        3.23        5.26      0.92 o 
   2 -11   4        1.28        2.27      0.90 o 
   3 -11   4        0.89        0.30      0.85 o 
   4 -11   4        0.08       -0.09      0.97 o 
   5 -11   4        0.18        0.31      1.84 o 
  -6 -10   4        6.46        8.16      1.64 o 
  -5 -10   4        0.95        0.59      1.17 o 
  -4 -10   4        0.01       -0.05      0.84 o 
  -3 -10   4        0.25        0.16      0.80 o 
  -2 -10   4        5.79        5.91      1.02 o 
  -1 -10   4        0.44        0.47      0.73 o 
   0 -10   4        1.96        1.60      0.70 o 
   1 -10   4        2.26        1.45      0.69 o 
   2 -10   4        1.09        0.93      0.69 o 
   3 -10   4        0.07       -0.14      0.67 o 
   4 -10   4        0.24       -0.25      0.78 o 
   5 -10   4        0.06       -0.60      0.96 o 
   6 -10   4        0.05       -0.20      1.09 o 
  -7  -9   4        0.33        0.63      1.60 o 
  -6  -9   4        0.00       -0.60      1.09 o 
  -5  -9   4        4.52        4.19      1.27 o 
  -4  -9   4        5.44        4.52      1.05 o 
  -3  -9   4        2.82        2.07      0.87 o 
  -2  -9   4        1.79        0.95      0.74 o 
  -1  -9   4        0.01       -0.10      0.56 o 
   0  -9   4       16.34       15.72      1.11 o 
   1  -9   4        3.69        3.33      0.72 o 
   2  -9   4       11.67       12.43      1.12 o 
   3  -9   4        2.21        1.55      0.71 o 
   4  -9   4        2.15        1.40      0.77 o 
   5  -9   4        6.59        8.56      1.13 o 
   6  -9   4        0.05        0.57      0.88 o 
   7  -9   4        2.80        3.05      1.35 o 
  -7  -8   4        0.27       -0.06      1.36 o 
  -6  -8   4        3.38        3.32      1.27 o 
  -5  -8   4        0.23        0.83      0.89 o 
  -4  -8   4       19.51       16.05      1.46 o 
  -3  -8   4        5.46        8.11      0.94 o 
  -2  -8   4        4.14        6.86      0.75 o 
  -1  -8   4        9.62        8.33      0.80 o 
   0  -8   4        0.21        0.45      0.49 o 
   1  -8   4       32.71       27.71      1.44 o 
   2  -8   4       25.93       24.12      1.14 o 
   3  -8   4        0.03       -0.25      0.52 o 
   4  -8   4        0.01       -0.54      0.54 o 
   5  -8   4        1.97        1.50      0.64 o 
   6  -8   4        0.21        0.00      0.80 o 
   7  -8   4        2.78        3.54      1.15 o 
  -8  -7   4        3.64        4.42      1.82 o 
  -7  -7   4        2.76        3.63      1.65 o 
  -6  -7   4       36.55       37.24      2.33 o 
  -5  -7   4        9.96        7.43      1.00 o 
  -4  -7   4      100.70       93.03      2.25 o 
  -3  -7   4        8.81        6.38      0.86 o 
  -2  -7   4        6.21        6.16      0.65 o 
  -1  -7   4        4.87        4.62      0.54 o 
   0  -7   4        0.02        0.07      0.40 o 
   1  -7   4        9.37        9.05      0.69 o 
   2  -7   4       29.09       30.94      1.48 o 
   3  -7   4       11.58       11.05      0.99 o 
   4  -7   4        6.29        6.33      0.68 o 
   5  -7   4        2.52        1.12      0.62 o 
   6  -7   4        2.05        4.34      0.94 o 
   7  -7   4        2.99        4.19      1.01 o 
   8  -7   4        1.00        1.03      1.29 o 
  -8  -6   4        0.13        0.11      1.36 o 
  -7  -6   4        0.63        1.45      1.41 o 
  -6  -6   4        0.07       -0.22      0.78 o 
  -5  -6   4       40.68       47.82      2.03 o 
  -4  -6   4        0.00       -0.70      0.73 o 
  -3  -6   4      119.71      109.40      2.68 o 
  -2  -6   4        9.57       10.31      0.66 o 
  -1  -6   4       33.52       37.54      0.89 o 
   0  -6   4        4.91        5.91      0.51 o 
   1  -6   4        4.67        7.05      0.52 o 
   2  -6   4       39.28       44.65      1.55 o 
   3  -6   4       54.71       66.63      2.31 o 
   4  -6   4        1.76        2.69      0.65 o 
   5  -6   4       30.36       28.71      1.54 o 
   6  -6   4       87.43       93.65      5.62 o 
   7  -6   4        1.57        1.71      0.89 o 
   8  -6   4        0.16        0.32      0.97 o 
   9  -6   4        0.33        0.69      2.07 o 
  -9  -5   4        0.02       -0.79      1.49 o 
  -8  -5   4        4.36        5.38      1.75 o 
  -7  -5   4        8.12        6.49      1.71 o 
  -6  -5   4       19.22       21.75      1.90 o 
  -5  -5   4      312.29      306.23      7.32 o 
  -4  -5   4      163.90      152.96      2.51 o 
  -3  -5   4       56.54       68.79      2.56 o 
  -2  -5   4      293.37      308.69      5.25 o 
  -1  -5   4      275.22      330.50     10.39 o 
   0  -5   4        5.60        4.90      0.45 o 
   1  -5   4       14.90       17.90      0.68 o 
   2  -5   4        0.35        0.41      0.31 o 
   3  -5   4        8.81        7.97      0.50 o 
   4  -5   4       82.35       83.98      3.82 o 
   5  -5   4        5.81        5.69      0.75 o 
   6  -5   4       10.49        9.47      1.18 o 
   7  -5   4       14.24       14.37      1.49 o 
   8  -5   4        0.29       -0.13      0.81 o 
   9  -5   4        0.22        0.67      1.21 o 
  -9  -4   4        1.57        1.50      1.52 o 
  -8  -4   4        0.53        0.95      1.33 o 
  -7  -4   4        1.58        1.95      1.32 o 
  -6  -4   4       32.76       32.91      1.71 o 
  -5  -4   4       27.27       32.03      1.34 o 
  -4  -4   4        0.65       -0.07      0.49 o 
  -3  -4   4       21.12       21.17      0.88 o 
  -2  -4   4        4.55        5.47      1.41 o 
  -1  -4   4        0.26        0.25      0.31 o 
   0  -4   4       43.94       54.34      1.45 o 
   1  -4   4       64.53       63.47      6.01 o 
   2  -4   4      501.85      577.47     12.47 o 
   3  -4   4      479.41      527.27     16.42 o 
   4  -4   4        0.06        0.97      0.40 o 
   5  -4   4       48.83       47.12      1.53 o 
   6  -4   4       44.01       40.06      1.87 o 
   7  -4   4        0.02       -0.25      0.80 o 
   8  -4   4        1.89        2.84      0.99 o 
   9  -4   4        0.11       -0.20      0.96 o 
  -9  -3   4        2.31        2.56      1.69 o 
  -8  -3   4        0.29        0.82      1.34 o 
  -7  -3   4        6.05        7.30      1.31 o 
  -6  -3   4        0.00        0.47      0.72 o 
  -5  -3   4      134.83      136.86      2.63 o 
  -4  -3   4        0.17        0.21      0.45 o 
  -3  -3   4       13.42       13.64      0.72 o 
  -2  -3   4      107.09      124.55      2.62 o 
  -1  -3   4      520.45      524.82     14.46 o 
   0  -3   4       27.93       33.19      1.15 o 
   1  -3   4       90.85       95.34      2.14 o 
   2  -3   4      849.93      955.01     21.94 o 
   3  -3   4        4.10        3.45      0.42 o 
   4  -3   4       20.42       16.90      0.75 o 
   5  -3   4        0.83        0.97      0.40 o 
   6  -3   4       37.60       38.28      2.19 o 
   7  -3   4       74.15       76.51      2.38 o 
   8  -3   4        1.02        1.02      0.97 o 
   9  -3   4        0.20        0.03      1.05 o 
  10  -3   4        2.35        3.56      1.85 o 
  -9  -2   4       13.67       19.01      3.42 o 
  -8  -2   4        2.76        2.98      1.19 o 
  -7  -2   4        6.97        6.85      1.27 o 
  -6  -2   4      147.41      136.73      3.13 o 
  -5  -2   4        0.40        1.89      0.58 o 
  -4  -2   4       98.27      100.22      1.81 o 
  -3  -2   4      170.62      176.36      3.18 o 
  -2  -2   4       42.93       55.82      0.99 o 
  -1  -2   4      222.82      270.29      8.45 o 
   0  -2   4       83.51       99.20      2.52 o 
   1  -2   4       60.90       76.06      1.61 o 
   2  -2   4      187.87      199.07      8.88 o 
   3  -2   4       61.10       63.53      1.20 o 
   4  -2   4       15.89       18.96      0.71 o 
   5  -2   4        0.68        0.55      0.32 o 
   6  -2   4      133.70      134.54      4.82 o 
   7  -2   4        0.10       -0.03      0.76 o 
   8  -2   4        1.86        1.55      1.01 o 
   9  -2   4        0.85        1.06      1.14 o 
  10  -2   4        0.00        0.09      1.20 o 
  -9  -1   4        0.76        1.12      1.53 o 
  -8  -1   4       11.07       12.14      2.48 o 
  -7  -1   4       14.79       20.05      1.56 o 
  -6  -1   4        1.32        1.39      0.74 o 
  -5  -1   4      284.18      287.20      4.90 o 
  -4  -1   4      131.61      139.78      5.91 o 
  -3  -1   4        3.80        3.73      0.77 o 
  -2  -1   4     1317.51     1280.10     66.19 o 
  -1  -1   4      206.09      253.95      7.04 o 
   0  -1   4      472.05      485.21      9.07 o 
   1  -1   4      148.48      146.66      2.04 o 
   2  -1   4       13.02       14.80      0.50 o 
   3  -1   4      329.16      328.76      6.07 o 
   4  -1   4      190.68      200.48      5.14 o 
   5  -1   4        4.54        6.40      0.49 o 
   6  -1   4       38.36       39.51      1.44 o 
   7  -1   4       84.08       91.51      2.50 o 
   8  -1   4        0.21        1.51      1.02 o 
   9  -1   4        1.17        2.46      1.18 o 
  10  -1   4        1.11        2.12      1.25 o 
  -9   0   4        1.20        1.74      1.25 o 
  -8   0   4        4.20        6.00      1.30 o 
  -7   0   4        0.84        1.06      0.68 o 
  -6   0   4       26.01       32.30      1.33 o 
  -5   0   4        0.52        0.06      0.38 o 
  -4   0   4       19.47       16.33      0.69 o 
  -3   0   4       26.00       41.60      1.22 o 
  -2   0   4      143.24      138.85      3.25 o 
  -1   0   4      187.65      199.38      6.79 o 
   0   0   4       23.57       19.44      0.45 o 
   1   0   4      149.52      152.42      4.36 o 
   2   0   4       54.20       54.42      0.70 o 
   3   0   4     1347.97     1423.08     13.92 o 
   4   0   4        1.04        2.83      0.39 o 
   5   0   4      241.73      246.67      4.52 o 
   6   0   4      101.62      100.86      2.44 o 
   7   0   4        6.93        4.83      0.86 o 
   8   0   4        3.65        3.77      1.13 o 
   9   0   4        7.37        6.95      1.78 o 
  10   0   4        0.46        0.49      1.35 o 
  -9   1   4        0.46        1.09      1.22 o 
  -8   1   4        0.06       -0.09      0.85 o 
  -7   1   4       13.53       13.68      1.16 o 
  -6   1   4       15.81       18.48      1.18 o 
  -5   1   4       68.82       67.20      1.87 o 
  -4   1   4       25.65       26.62      0.75 o 
  -3   1   4      862.32      790.48     13.53 o 
  -2   1   4        3.75        5.31      0.36 o 
  -1   1   4     1454.60     1406.38     33.30 o 
   0   1   4       42.65       46.11      1.02 o 
   1   1   4      185.50      175.53      1.63 o 
   2   1   4       36.37       40.20      0.85 o 
   3   1   4      574.59      537.18      6.25 o 
   4   1   4      974.01      935.05     10.01 o 
   5   1   4       98.43      102.82      1.78 o 
   6   1   4        0.97        1.00      0.57 o 
   7   1   4        2.01       -0.38      0.58 o 
   8   1   4        5.94        7.37      1.31 o 
   9   1   4        9.36        7.79      2.11 o 
  10   1   4        0.17       -0.64      1.37 o 
  -9   2   4        4.30        5.49      1.48 o 
  -8   2   4        5.94        5.72      1.14 o 
  -7   2   4        0.08        0.17      0.68 o 
  -6   2   4       63.29       57.24      1.69 o 
  -5   2   4        9.81       10.29      0.79 o 
  -4   2   4       97.60       90.75      1.73 o 
  -3   2   4      204.99      207.18      4.16 o 
  -2   2   4      873.05      876.76     19.95 o 
  -1   2   4       87.26       67.16      2.34 o 
   0   2   4       14.80       12.19      0.30 o 
   1   2   4       10.50        7.22      0.26 o 
   2   2   4      354.73      410.57      5.93 o 
   3   2   4        0.25       -0.16      0.16 o 
   4   2   4      675.43      631.47      9.55 o 
   5   2   4        0.14        0.33      0.28 o 
   6   2   4       28.20       28.81      1.17 o 
   7   2   4        0.35        0.10      0.66 o 
   8   2   4       25.87       27.91      2.04 o 
   9   2   4        7.00        5.99      1.70 o 
  10   2   4        7.16        5.69      1.80 o 
  -9   3   4        0.03        1.74      1.24 o 
  -8   3   4        5.40        4.10      0.94 o 
  -7   3   4       30.47       35.81      1.59 o 
  -6   3   4        0.76        0.51      0.53 o 
  -5   3   4       22.78       22.64      1.01 o 
  -4   3   4        1.40        2.07      0.41 o 
  -3   3   4       47.37       57.79      1.39 o 
  -2   3   4       54.38       38.50      1.13 o 
  -1   3   4      942.33      970.58     21.54 o 
   0   3   4       91.67      102.75      1.04 o 
   1   3   4        0.82        1.36      0.21 o 
   2   3   4      235.75      264.81      3.71 o 
   3   3   4       23.76       32.40      1.22 o 
   4   3   4        0.07        0.44      0.24 o 
   5   3   4        3.47        3.30      0.39 o 
   6   3   4       61.28       56.78      1.36 o 
   7   3   4       22.54       21.80      1.55 o 
   8   3   4        0.71        1.73      1.06 o 
   9   3   4        6.53        6.60      1.77 o 
  10   3   4        1.79        0.30      1.45 o 
  -9   4   4        1.14       -0.50      1.13 o 
  -8   4   4        0.16       -0.66      0.72 o 
  -7   4   4        9.36        8.08      1.00 o 
  -6   4   4        6.86        6.84      1.04 o 
  -5   4   4        6.08        5.96      0.59 o 
  -4   4   4        1.32        1.28      0.36 o 
  -3   4   4       59.12       74.78      1.72 o 
  -2   4   4        7.49        9.11      0.51 o 
  -1   4   4      330.57      356.55      6.08 o 
   1   4   4      157.67      185.57      4.38 o 
   2   4   4        3.79        4.13      0.31 o 
   3   4   4      242.08      288.44      4.37 o 
   4   4   4        0.06       -0.18      0.24 o 
   5   4   4       32.42       35.96      0.89 o 
   6   4   4      147.37      151.11      2.00 o 
   7   4   4        0.69       -0.70      0.70 o 
   8   4   4        1.58        1.87      1.05 o 
   9   4   4        0.08       -0.32      1.20 o 
  10   4   4        0.31       -0.96      1.25 o 
  -9   5   4        0.03        0.13      2.11 o 
  -8   5   4        0.00       -0.08      0.79 o 
  -7   5   4        0.11       -0.03      0.67 o 
  -6   5   4        1.61        1.25      0.65 o 
  -5   5   4        0.36        0.70      0.44 o 
  -4   5   4        4.97        6.67      0.53 o 
  -3   5   4        3.97        3.48      0.32 o 
  -2   5   4       69.28       75.64      2.11 o 
  -1   5   4       41.33       33.39      2.74 o 
   0   5   4      813.47      835.23     63.64 o 
   1   5   4      202.18      168.85      3.34 o 
   2   5   4        7.14        6.69      0.35 o 
   3   5   4       99.07       98.18      1.15 o 
   4   5   4       21.42       19.21      0.68 o 
   5   5   4       42.03       41.51      0.93 o 
   6   5   4      117.91      117.28      2.49 o 
   7   5   4       27.03       29.23      1.64 o 
   8   5   4        4.25        4.65      1.22 o 
   9   5   4        0.15       -0.93      0.93 o 
  10   5   4        0.85        1.49      1.52 o 
  -8   6   4        0.41        0.04      0.91 o 
  -7   6   4        0.87        1.05      0.81 o 
  -6   6   4        0.98        0.58      0.62 o 
  -5   6   4       12.06       12.88      0.81 o 
  -4   6   4       12.50       14.52      0.63 o 
  -3   6   4       18.25       19.05      0.53 o 
  -2   6   4        0.06       -0.11      0.44 o 
  -1   6   4      106.80      110.65      5.47 o 
   0   6   4       93.17       94.39      8.19 o 
   1   6   4        8.46        6.80      0.54 o 
   2   6   4       61.15       62.21      0.94 o 
   3   6   4        2.37        3.19      0.35 o 
   4   6   4      141.03      135.13      1.90 o 
   5   6   4       17.91       19.53      0.95 o 
   6   6   4        1.66        1.04      0.72 o 
   7   6   4        2.47        2.31      0.82 o 
   8   6   4        5.31        5.91      1.12 o 
   9   6   4        0.81        1.87      1.14 o 
  10   6   4        3.60        2.99      1.89 o 
  -8   7   4        0.01       -0.04      1.20 o 
  -7   7   4        2.84        2.82      0.91 o 
  -6   7   4        0.14        1.12      0.75 o 
  -5   7   4       48.91       50.77      1.49 o 
  -4   7   4       18.21       17.65      0.70 o 
  -3   7   4       14.96       19.14      0.61 o 
  -2   7   4        0.13        0.36      0.45 o 
  -1   7   4        4.70        4.87      1.06 o 
   0   7   4      222.34      209.59     11.90 o 
   1   7   4       52.88       45.23      3.08 o 
   2   7   4        0.02       -0.21      0.22 o 
   3   7   4       23.24       19.38      0.69 o 
   4   7   4        0.10        0.56      0.38 o 
   5   7   4        0.16        0.20      0.42 o 
   6   7   4        0.04        0.03      0.64 o 
   7   7   4        1.21        0.97      0.81 o 
   8   7   4        0.36        0.66      0.84 o 
   9   7   4        2.24        2.69      1.22 o 
  10   7   4        0.12        0.64      1.60 o 
  -7   8   4        3.33        2.91      1.30 o 
  -6   8   4        4.03        2.27      0.92 o 
  -5   8   4        0.54        0.21      0.70 o 
  -4   8   4        7.39        5.42      0.72 o 
  -3   8   4       11.91       12.43      0.72 o 
  -2   8   4        1.90        3.37      0.40 o 
  -1   8   4       11.76       10.80      1.56 o 
   0   8   4       89.82       79.46      2.97 o 
   1   8   4        4.64        4.00      0.94 o 
   2   8   4      123.19      117.81      1.42 o 
   3   8   4        0.00        0.35      0.33 o 
   4   8   4        8.96        9.40      0.76 o 
   5   8   4        0.18        0.03      0.57 o 
   6   8   4        0.60       -0.55      0.64 o 
   7   8   4       25.29       26.91      1.66 o 
   8   8   4        3.59        2.06      0.97 o 
   9   8   4        0.14       -0.06      1.10 o 
  -7   9   4        0.94        2.16      1.23 o 
  -6   9   4        0.18       -0.65      0.79 o 
  -5   9   4        2.53        2.61      0.86 o 
  -4   9   4        3.09        2.68      0.63 o 
  -3   9   4        1.10        0.42      0.44 o 
  -2   9   4        4.19        4.25      0.57 o 
  -1   9   4        5.65        1.98      1.71 o 
   0   9   4      624.75      655.60     11.70 o 
   1   9   4      250.59      230.33      2.39 o 
   2   9   4       12.40       12.43      0.62 o 
   3   9   4       85.03       80.73      1.52 o 
   4   9   4       28.59       31.55      1.10 o 
   5   9   4        0.34        0.52      0.63 o 
   6   9   4        1.07       -0.69      0.69 o 
   7   9   4        0.08       -0.28      0.78 o 
   8   9   4        1.98        1.28      0.98 o 
   9   9   4        0.02        0.18      1.17 o 
  -6  10   4        0.59        1.51      1.08 o 
  -5  10   4        0.45        0.65      0.81 o 
  -4  10   4        1.55        1.21      0.71 o 
  -3  10   4        1.04        0.84      0.44 o 
  -2  10   4        9.40        7.88      0.86 o 
  -1  10   4        2.99        4.47      0.71 o 
   0  10   4       12.69       10.79      1.10 o 
   1  10   4       38.10       37.20      0.92 o 
   2  10   4        3.91        3.74      0.48 o 
   3  10   4        0.02       -0.12      0.48 o 
   4  10   4       14.13       13.55      1.01 o 
   5  10   4        0.00       -0.08      0.62 o 
   6  10   4        1.71        0.87      0.75 o 
   7  10   4       18.28       20.66      1.66 o 
   8  10   4        4.64        3.54      1.12 o 
  -5  11   4        0.02        0.31      0.92 o 
  -4  11   4        7.18        7.16      1.14 o 
  -3  11   4        4.20        5.19      0.64 o 
  -2  11   4        0.54       -0.04      0.44 o 
  -1  11   4       14.79       14.12      1.34 o 
   0  11   4       59.04       49.87      2.38 o 
   1  11   4        1.51        1.82      0.45 o 
   2  11   4        2.56        1.66      0.58 o 
   3  11   4        2.17        2.65      0.84 o 
   4  11   4        6.50        5.74      0.98 o 
   5  11   4        9.08       10.42      1.32 o 
   6  11   4        1.17        1.25      0.97 o 
   7  11   4        0.30        0.96      1.05 o 
  -4  12   4        1.11        1.96      0.95 o 
  -3  12   4        1.99        2.65      0.86 o 
  -2  12   4        0.22        0.25      0.51 o 
  -1  12   4        0.67        0.44      0.50 o 
   0  12   4        1.73        0.41      0.50 o 
   1  12   4        8.48        9.28      1.04 o 
   2  12   4        2.34        1.97      0.76 o 
   3  12   4        0.85        0.71      0.78 o 
   4  12   4        1.96        1.40      0.97 o 
   5  12   4        0.78        1.04      1.08 o 
   6  12   4        2.89        3.33      1.35 o 
   7  12   4        2.80        2.42      1.19 o 
  -3  13   4        0.01        0.16      0.81 o 
  -2  13   4        0.16        0.22      0.73 o 
  -1  13   4        0.36       -0.12      0.63 o 
   0  13   4        1.82        1.82      0.76 o 
   1  13   4        0.24        0.49      0.73 o 
   2  13   4        1.93        1.67      0.87 o 
   3  13   4        8.56       10.55      1.48 o 
   4  13   4        0.00       -0.31      0.97 o 
   5  13   4        2.22        2.68      1.27 o 
  -1  14   4        0.26        0.67      0.83 o 
   0  14   4        6.49        5.04      1.05 o 
   1  14   4        0.26        0.15      0.83 o 
   2  14   4        0.64        1.04      0.94 o 
   3  14   4        0.13        1.54      1.00 o 
   4  14   4        0.34        0.69      1.13 o 
  -3 -12   5        1.45        1.00      1.27 o 
  -2 -12   5        1.37        2.06      1.08 o 
  -1 -12   5        0.03       -1.00      1.00 o 
   0 -12   5        1.01        1.93      1.17 o 
   1 -12   5        2.53        5.04      1.35 o 
   2 -12   5        0.09        0.15      0.98 o 
  -4 -11   5        1.28        1.17      1.22 o 
  -3 -11   5        0.33        0.15      0.93 o 
  -2 -11   5        0.01        0.05      0.88 o 
  -1 -11   5        0.18        0.36      0.87 o 
   0 -11   5        1.76        1.87      0.92 o 
   1 -11   5       20.37       23.79      1.52 o 
   2 -11   5        8.48        7.52      1.07 o 
   3 -11   5        0.02       -0.05      0.89 o 
   4 -11   5        0.06       -0.05      1.07 o 
  -5 -10   5        0.70        1.26      1.26 o 
  -4 -10   5        7.14        7.12      1.48 o 
  -3 -10   5        2.80        2.50      0.98 o 
  -2 -10   5        0.00       -0.54      0.75 o 
  -1 -10   5        0.00       -0.68      0.75 o 
   0 -10   5        2.67        1.65      0.74 o 
   1 -10   5        3.73        4.10      0.86 o 
   2 -10   5        0.18       -0.32      0.72 o 
   3 -10   5        0.14       -0.51      0.70 o 
   4 -10   5        0.23       -0.12      0.78 o 
   5 -10   5        0.77        0.89      1.08 o 
  -6  -9   5        6.02        5.56      1.52 o 
  -5  -9   5        1.70        4.01      1.30 o 
  -4  -9   5        0.03       -0.35      0.85 o 
  -3  -9   5        0.23        0.69      0.82 o 
  -2  -9   5        0.35        0.16      0.76 o 
  -1  -9   5        0.00       -0.45      0.58 o 
   0  -9   5        8.17        6.64      0.88 o 
   1  -9   5       15.12       13.19      1.17 o 
   2  -9   5        0.28        0.20      0.66 o 
   3  -9   5        0.04       -0.65      0.65 o 
   4  -9   5        0.00       -0.67      0.67 o 
   5  -9   5        2.29        2.61      0.89 o 
   6  -9   5        3.12        2.86      1.00 o 
  -7  -8   5        0.16        0.77      1.61 o 
  -6  -8   5        3.22        4.72      1.42 o 
  -5  -8   5        9.07       12.63      1.72 o 
  -4  -8   5        0.00        0.10      0.77 o 
  -3  -8   5        0.10       -0.28      0.73 o 
  -2  -8   5        0.09       -0.45      0.66 o 
  -1  -8   5        0.03       -0.26      0.53 o 
   0  -8   5       10.29       11.29      0.95 o 
   1  -8   5        0.12       -0.13      0.52 o 
   2  -8   5        0.00        0.24      0.54 o 
   3  -8   5        4.79        4.14      0.71 o 
   4  -8   5        2.38        1.83      0.66 o 
   5  -8   5        3.61        3.71      0.74 o 
   6  -8   5        0.49        0.49      0.76 o 
   7  -8   5        9.17       13.96      2.61 o 
  -8  -7   5        0.32       -0.13      1.59 o 
  -7  -7   5        1.84        2.16      1.57 o 
  -6  -7   5        3.14        4.13      1.28 o 
  -5  -7   5        9.46        9.74      1.46 o 
  -4  -7   5        6.73        3.86      0.98 o 
  -3  -7   5        2.10        0.49      0.77 o 
  -2  -7   5        0.35        0.46      0.53 o 
  -1  -7   5        5.34        4.48      0.66 o 
   0  -7   5        0.85        0.97      0.47 o 
   1  -7   5        6.49        5.21      0.68 o 
   2  -7   5        0.10        0.25      0.56 o 
   3  -7   5        0.66       -0.15      0.55 o 
   4  -7   5        3.01        2.15      0.62 o 
   5  -7   5        5.67        5.94      0.81 o 
   6  -7   5        8.63        7.84      1.09 o 
   7  -7   5        0.05       -0.31      0.86 o 
   8  -7   5        2.11        2.45      1.43 o 
  -8  -6   5        5.57        8.04      2.05 o 
  -7  -6   5        0.52        0.39      1.45 o 
  -6  -6   5        0.86        0.45      1.00 o 
  -5  -6   5        5.24        6.21      1.26 o 
  -4  -6   5       63.00       63.36      2.21 o 
  -3  -6   5       40.49       40.13      1.68 o 
  -2  -6   5       19.92       15.94      0.84 o 
  -1  -6   5       11.72       10.44      0.75 o 
   0  -6   5       14.05       14.34      0.78 o 
   1  -6   5        2.42        2.12      0.44 o 
   2  -6   5        0.01        0.17      0.40 o 
   3  -6   5       28.38       27.68      1.07 o 
   4  -6   5        0.84        0.84      0.55 o 
   5  -6   5       34.67       31.95      2.07 o 
   6  -6   5        0.10        0.45      0.86 o 
   7  -6   5        7.53        8.12      1.25 o 
   8  -6   5        0.02       -0.19      1.12 o 
  -8  -5   5        1.55        1.04      1.57 o 
  -7  -5   5        5.18        3.90      1.57 o 
  -6  -5   5        0.01        0.11      0.93 o 
  -5  -5   5        0.20        0.52      0.87 o 
  -4  -5   5        5.80        3.71      0.80 o 
  -3  -5   5      263.43      258.13      7.69 o 
  -2  -5   5        2.93        2.11      0.52 o 
  -1  -5   5       57.78       53.38      1.50 o 
   0  -5   5        6.51        4.89      0.48 o 
   1  -5   5      145.28      155.86      3.55 o 
   2  -5   5        6.09        4.85      0.48 o 
   3  -5   5       22.96       31.65      1.01 o 
   4  -5   5      114.08       98.43      2.24 o 
   5  -5   5        1.36        1.62      0.65 o 
   6  -5   5        1.24        2.26      0.92 o 
   7  -5   5        1.42        0.22      0.85 o 
   8  -5   5        0.01       -1.00      1.00 o 
   9  -5   5        0.28        0.87      1.31 o 
  -9  -4   5        0.57       -0.70      1.45 o 
  -8  -4   5        5.19        4.96      3.10 o 
  -7  -4   5        0.25       -0.33      1.19 o 
  -6  -4   5       18.24       15.65      1.76 o 
  -5  -4   5       66.82       61.55      2.18 o 
  -4  -4   5       94.47       90.42      2.74 o 
  -3  -4   5       15.47       20.08      1.00 o 
  -2  -4   5       88.38      101.32      3.13 o 
  -1  -4   5        2.81        2.10      0.67 o 
   0  -4   5        1.50        1.89      0.36 o 
   1  -4   5       17.87       14.79      0.66 o 
   2  -4   5       22.74       24.15      0.73 o 
   3  -4   5       30.60       28.12      0.99 o 
   4  -4   5        1.10        1.36      0.44 o 
   5  -4   5       45.15       46.50      1.74 o 
   6  -4   5        2.04        2.39      0.68 o 
   7  -4   5       27.01       31.84      1.77 o 
   8  -4   5        1.45        0.69      1.11 o 
   9  -4   5        0.07        0.65      1.19 o 
  -9  -3   5        0.63        2.17      1.64 o 
  -8  -3   5        1.64        1.37      1.49 o 
  -7  -3   5        1.34        2.03      1.08 o 
  -6  -3   5       23.41       22.23      1.78 o 
  -5  -3   5       63.23       67.13      2.18 o 
  -4  -3   5        5.36        3.64      0.62 o 
  -3  -3   5       12.34       13.99      0.63 o 
  -2  -3   5      172.08      187.32      6.17 o 
  -1  -3   5      441.29      432.58     14.45 o 
   0  -3   5      256.13      282.08      5.86 o 
   1  -3   5       18.54       14.41      1.41 o 
   2  -3   5       68.17       68.76      1.35 o 
   3  -3   5       53.39       57.04      2.02 o 
   4  -3   5       35.55       35.41      1.32 o 
   5  -3   5        8.30        8.70      0.71 o 
   6  -3   5      124.94      120.21      4.24 o 
   7  -3   5       11.07       10.23      1.27 o 
   8  -3   5        9.68       11.65      1.61 o 
   9  -3   5        3.84        3.66      1.32 o 
  10  -3   5        1.44        0.25      1.75 o 
  -9  -2   5        1.13        1.49      1.67 o 
  -8  -2   5        4.72        5.81      1.80 o 
  -7  -2   5        0.75       -0.21      0.94 o 
  -6  -2   5       10.85       16.56      1.44 o 
  -5  -2   5      110.33      112.82      3.16 o 
  -4  -2   5       13.66       12.03      0.80 o 
  -3  -2   5        4.62        5.79      0.47 o 
  -2  -2   5        3.95        1.71      0.34 o 
  -1  -2   5      314.67      369.40     11.05 o 
   0  -2   5      258.70      276.10      7.88 o 
   1  -2   5       43.69       44.97      1.34 o 
   2  -2   5      283.71      345.30      7.64 o 
   3  -2   5       94.32      103.99      1.43 o 
   4  -2   5        2.61        2.91      0.45 o 
   5  -2   5       41.43       32.13      2.95 o 
   6  -2   5        3.97        3.95      0.57 o 
   7  -2   5       74.13       75.75      2.65 o 
   8  -2   5        0.10       -0.16      0.92 o 
   9  -2   5        4.07        2.95      1.25 o 
  10  -2   5        4.79        6.98      2.06 o 
  -9  -1   5        4.55        5.78      1.94 o 
  -8  -1   5        0.10       -0.13      0.96 o 
  -7  -1   5        1.03        0.09      0.90 o 
  -6  -1   5       68.85       66.49      2.18 o 
  -5  -1   5      103.64       94.91      1.82 o 
  -4  -1   5       12.09       15.93      0.73 o 
  -3  -1   5      159.37      156.30      2.95 o 
  -2  -1   5        4.31        5.19      0.98 o 
  -1  -1   5        2.38        1.26      0.27 o 
   0  -1   5        3.01        3.93      0.31 o 
   1  -1   5        6.12        6.25      0.38 o 
   2  -1   5      259.91      319.14      4.98 o 
   3  -1   5      776.92      942.67     17.78 o 
   4  -1   5        0.83        1.83      0.38 o 
   5  -1   5       24.34       27.61      1.01 o 
   6  -1   5      183.46      167.82      8.62 o 
   7  -1   5        8.66        6.43      1.02 o 
   8  -1   5        6.82        5.89      1.22 o 
   9  -1   5        0.05        0.66      1.38 o 
  10  -1   5        1.46       -0.38      1.51 o 
  -9   0   5        0.33       -0.13      1.19 o 
  -8   0   5        0.48        0.93      1.10 o 
  -7   0   5        1.18        1.13      0.83 o 
  -6   0   5        2.18        1.88      0.77 o 
  -5   0   5      165.00      137.61      4.58 o 
  -4   0   5       41.20       37.48      3.82 o 
  -3   0   5        1.91        1.51      0.23 o 
  -2   0   5     1552.56     1643.17     34.84 o 
  -1   0   5     1087.48     1143.43     37.79 o 
   0   0   5       89.53      100.92      2.30 o 
   1   0   5       42.56       38.77      0.58 o 
   2   0   5       46.08       43.70      1.17 o 
   3   0   5       14.12        9.58      0.57 o 
   4   0   5      561.09      564.34      9.36 o 
   5   0   5       21.71       24.10      1.02 o 
   6   0   5        8.79        8.79      0.86 o 
   7   0   5       54.78       58.71      2.07 o 
   8   0   5        0.05       -0.37      0.84 o 
   9   0   5        0.04       -0.63      1.17 o 
  10   0   5        0.86        2.47      1.68 o 
  -9   1   5        0.22        0.44      1.21 o 
  -8   1   5        1.24        1.88      1.11 o 
  -7   1   5        2.92        3.02      0.81 o 
  -6   1   5       32.12       29.61      1.35 o 
  -5   1   5       21.59       25.94      1.01 o 
  -4   1   5        3.37        2.81      0.38 o 
  -3   1   5      370.86      374.52      7.33 o 
  -2   1   5       40.85       36.99      0.75 o 
  -1   1   5       51.00       61.89      1.25 o 
   0   1   5      146.30      162.05      2.05 o 
   1   1   5        8.66        7.05      0.40 o 
   2   1   5     1279.49     1354.08     11.94 o 
   3   1   5     1885.80     1929.25     25.72 o 
   4   1   5        9.34       11.81      0.69 o 
   5   1   5      420.65      419.03      7.47 o 
   6   1   5      440.35      450.14      7.43 o 
   7   1   5       20.16       20.26      1.37 o 
   8   1   5       12.38       13.22      1.96 o 
   9   1   5        1.77        2.54      1.98 o 
  10   1   5        0.13        0.32      1.51 o 
  -9   2   5        0.40        0.15      1.16 o 
  -8   2   5        3.55        4.81      1.11 o 
  -7   2   5       14.20       13.67      1.21 o 
  -6   2   5       58.02       56.24      1.71 o 
  -5   2   5      172.55      180.45      3.80 o 
  -4   2   5       40.15       38.95      1.02 o 
  -3   2   5      147.28      147.12      3.27 o 
  -2   2   5      763.32      772.10     18.16 o 
  -1   2   5       32.51       35.29      0.70 o 
   0   2   5       10.97        9.46      0.34 o 
   1   2   5       10.39       12.62      1.92 o 
   2   2   5      164.18      200.18      2.04 o 
   3   2   5      151.93      147.77      2.02 o 
   4   2   5      245.07      235.33      1.99 o 
   5   2   5       48.02       46.24      1.65 o 
   6   2   5       54.52       50.50      1.64 o 
   7   2   5       54.32       55.84      2.50 o 
   8   2   5       21.31       21.67      1.95 o 
   9   2   5        8.37        7.63      1.79 o 
  10   2   5        0.24        0.06      1.48 o 
  -9   3   5        0.27        0.83      1.19 o 
  -8   3   5        3.27        2.17      0.99 o 
  -7   3   5        6.97        5.88      0.93 o 
  -6   3   5      106.68      110.87      3.16 o 
  -5   3   5       98.48       99.68      2.78 o 
  -4   3   5        2.58        2.04      0.44 o 
  -3   3   5        0.00       -0.09      0.30 o 
  -2   3   5      456.16      437.05      9.21 o 
  -1   3   5       12.39        9.14      0.40 o 
   0   3   5      456.36      450.86      4.53 o 
   1   3   5       50.25       51.22      1.08 o 
   2   3   5       63.70       74.29      0.78 o 
   3   3   5        0.43        0.43      0.23 o 
   4   3   5        0.20        0.60      0.27 o 
   5   3   5        0.58        1.00      0.36 o 
   6   3   5       23.84       25.55      0.86 o 
   7   3   5       47.49       51.96      2.06 o 
   8   3   5        0.00        0.34      0.94 o 
   9   3   5        0.04        0.97      1.29 o 
  10   3   5        2.55        2.95      1.73 o 
  -9   4   5        0.27        0.10      1.20 o 
  -8   4   5        0.16       -0.14      0.76 o 
  -7   4   5       21.21       24.35      1.44 o 
  -6   4   5        9.40       10.84      1.07 o 
  -5   4   5        0.25        0.50      0.46 o 
  -4   4   5        4.50        5.52      0.53 o 
  -3   4   5        4.87        3.20      0.38 o 
  -2   4   5        6.22        7.85      0.45 o 
  -1   4   5      136.67      161.44      5.64 o 
   0   4   5       57.77       57.75      0.67 o 
   1   4   5      181.00      205.26      7.18 o 
   2   4   5      524.42      560.39      9.94 o 
   3   4   5       19.49       14.87      0.51 o 
   4   4   5       29.25       28.45      0.68 o 
   5   4   5        0.04        0.14      0.34 o 
   6   4   5       19.17       18.56      1.00 o 
   7   4   5       15.80       15.60      1.43 o 
   8   4   5        3.56        3.12      1.07 o 
   9   4   5        0.12        0.47      1.04 o 
  10   4   5        2.92        2.18      1.59 o 
  -8   5   5        0.03       -0.84      0.84 o 
  -7   5   5        0.36        0.41      0.71 o 
  -6   5   5        6.24        7.56      0.90 o 
  -5   5   5       10.77       11.12      0.80 o 
  -4   5   5        2.61        1.35      0.39 o 
  -3   5   5       28.69       34.38      0.75 o 
  -2   5   5        8.17        9.90      0.42 o 
  -1   5   5       49.28       55.13      2.16 o 
   0   5   5      105.78      101.36      3.82 o 
   1   5   5      174.38      209.05      7.10 o 
   2   5   5       25.13       15.23      0.44 o 
   3   5   5      115.28      120.95      2.10 o 
   4   5   5       63.88       59.17      1.09 o 
   5   5   5       89.43       84.68      1.50 o 
   6   5   5       33.97       31.69      1.26 o 
   7   5   5       21.74       21.09      1.53 o 
   8   5   5        1.33        0.92      0.84 o 
   9   5   5        3.18        4.14      1.27 o 
  10   5   5        0.01       -0.56      1.38 o 
  -8   6   5        0.33       -0.01      0.92 o 
  -7   6   5        0.21        0.90      0.82 o 
  -6   6   5        0.65        1.14      0.66 o 
  -5   6   5        2.97        3.64      0.61 o 
  -4   6   5       12.48       13.71      0.63 o 
  -3   6   5        0.52        0.84      0.27 o 
  -2   6   5       16.56       16.02      0.98 o 
  -1   6   5       59.05       64.82      6.21 o 
   0   6   5       10.92       12.24      1.89 o 
   1   6   5        1.37        1.33      0.33 o 
   2   6   5       25.88       26.61      0.96 o 
   3   6   5       10.77       11.71      0.58 o 
   4   6   5       10.31       11.33      0.66 o 
   5   6   5        1.29        0.60      0.45 o 
   6   6   5       16.70       13.79      1.06 o 
   7   6   5        7.82        5.02      0.96 o 
   8   6   5        0.10       -0.69      0.78 o 
   9   6   5        1.40        0.68      1.11 o 
  10   6   5        0.41        1.59      1.63 o 
  -8   7   5        0.87        1.35      1.89 o 
  -7   7   5        0.21        0.20      0.94 o 
  -6   7   5        1.56        1.55      0.77 o 
  -5   7   5        0.24       -0.03      0.56 o 
  -4   7   5        0.06        0.55      0.37 o 
  -3   7   5        1.11        1.27      0.32 o 
  -2   7   5        3.59        2.40      0.72 o 
  -1   7   5        7.33        7.44      1.91 o 
   0   7   5        1.98        2.70      1.30 o 
   1   7   5        6.38        6.54      0.70 o 
   2   7   5        6.60        6.49      0.38 o 
   3   7   5       24.36       31.07      0.77 o 
   4   7   5       24.41       21.68      0.82 o 
   5   7   5        7.58        8.16      0.77 o 
   6   7   5       24.15       22.63      1.38 o 
   7   7   5        0.01       -0.35      0.73 o 
   8   7   5        0.40        0.81      0.85 o 
   9   7   5        0.07       -0.99      0.99 o 
  10   7   5        1.35        1.76      1.78 o 
  -7   8   5        0.07       -0.45      1.08 o 
  -6   8   5        0.04        0.89      0.83 o 
  -5   8   5        6.08        5.05      0.74 o 
  -4   8   5        3.02        3.42      0.63 o 
  -3   8   5        8.14        8.90      0.95 o 
  -2   8   5       16.09       14.10      1.80 o 
  -1   8   5        5.17        1.93      1.00 o 
   0   8   5        2.87        3.96      1.53 o 
   1   8   5        0.67        3.28      1.44 o 
   2   8   5       19.12       20.35      0.56 o 
   3   8   5       38.06       38.10      0.88 o 
   4   8   5       12.93       15.66      0.84 o 
   5   8   5        0.06       -0.34      0.49 o 
   6   8   5       20.57       20.95      1.37 o 
   7   8   5        7.59        6.64      1.05 o 
   8   8   5        0.59        0.56      0.92 o 
   9   8   5        0.01        0.77      1.17 o 
  -7   9   5        0.01       -0.49      1.53 o 
  -6   9   5        0.02        1.41      1.00 o 
  -5   9   5        0.40        0.20      0.72 o 
  -4   9   5        3.92        5.70      0.75 o 
  -3   9   5        0.29        0.81      0.37 o 
  -2   9   5        0.04       -1.26      1.30 o 
  -1   9   5       38.35       43.06      3.60 o 
   2   9   5       30.30       34.98      0.78 o 
   3   9   5       45.28       44.54      1.00 o 
   4   9   5        3.38        2.19      0.57 o 
   5   9   5        0.88        0.08      0.62 o 
   6   9   5        1.64        2.04      0.79 o 
   7   9   5        0.02       -0.05      0.75 o 
   8   9   5        7.08       10.07      1.35 o 
   9   9   5        0.26        0.29      1.20 o 
  -6  10   5        0.00       -0.45      0.93 o 
  -5  10   5        0.96        1.40      0.85 o 
  -4  10   5        0.40        0.29      0.63 o 
  -3  10   5        0.20       -0.27      0.41 o 
  -2  10   5       10.31       11.39      1.09 o 
  -1  10   5        5.59        5.94      1.98 o 
   1  10   5       19.35       21.27      0.87 o 
   2  10   5        6.27        6.28      0.62 o 
   3  10   5       29.64       28.59      1.11 o 
   4  10   5        6.39        7.80      0.98 o 
   5  10   5        1.03        1.69      0.72 o 
   6  10   5        2.20        2.42      0.84 o 
   7  10   5        0.00        0.20      0.83 o 
   8  10   5        0.24        0.10      0.94 o 
  -5  11   5        0.02        0.07      0.91 o 
  -4  11   5        0.46        0.29      0.76 o 
  -3  11   5        1.71        0.95      0.52 o 
  -2  11   5        0.31       -0.41      0.50 o 
  -1  11   5       55.00       46.45      5.96 o 
   0  11   5        5.27        6.53      0.76 o 
   1  11   5       11.40       10.32      0.88 o 
   2  11   5        1.45        0.37      0.48 o 
   3  11   5        7.27        7.60      0.96 o 
   4  11   5        2.52        2.65      0.95 o 
   5  11   5        4.74        4.99      1.03 o 
   6  11   5        0.21        0.91      0.89 o 
   7  11   5        6.78        7.70      1.38 o 
   8  11   5        3.58        3.62      2.11 o 
  -4  12   5        1.39        1.20      0.89 o 
  -3  12   5        0.86        0.38      0.72 o 
  -2  12   5        2.91        3.46      0.59 o 
  -1  12   5        9.10        8.53      1.20 o 
   0  12   5       15.33       13.63      2.41 o 
   1  12   5        7.53        7.15      0.76 o 
   2  12   5        0.62        0.32      0.53 o 
   3  12   5        0.52       -0.39      0.70 o 
   4  12   5        1.23        1.13      0.92 o 
   5  12   5        1.45        0.79      1.00 o 
   6  12   5        0.65        0.30      1.44 o 
   7  12   5        0.78        0.22      1.30 o 
  -3  13   5        0.15        0.62      0.78 o 
  -2  13   5        0.47       -0.14      0.67 o 
  -1  13   5        3.42        3.27      0.62 o 
   0  13   5        0.00        0.01      0.52 o 
   1  13   5        0.74        0.34      0.67 o 
   2  13   5        0.11       -0.16      0.71 o 
   3  13   5        3.60        4.46      1.06 o 
   4  13   5        5.18        5.45      1.26 o 
   5  13   5        0.00        0.01      1.06 o 
   6  13   5        0.03        0.90      1.66 o 
  -1  14   5        0.87        0.18      0.75 o 
   0  14   5        3.67        3.67      0.87 o 
   1  14   5        1.44        1.43      0.81 o 
   2  14   5        0.56        0.80      0.83 o 
   3  14   5        0.26        0.75      1.08 o 
   4  14   5        0.73        1.80      1.15 o 
  -1 -12   6        0.01        0.81      1.06 o 
   0 -12   6        0.01        0.49      1.17 o 
   1 -12   6        0.32        0.78      1.21 o 
  -4 -11   6        1.18        1.78      1.38 o 
  -3 -11   6        4.67        7.52      1.60 o 
  -2 -11   6        0.07       -0.79      1.07 o 
  -1 -11   6        4.96        4.76      1.16 o 
   0 -11   6        7.83        8.64      1.30 o 
   1 -11   6        2.28        2.55      1.04 o 
   2 -11   6        0.09        0.75      0.87 o 
   3 -11   6        0.26       -0.80      0.90 o 
   4 -11   6        0.05        0.04      1.45 o 
  -5 -10   6        2.06        3.46      1.48 o 
  -4 -10   6        0.81        2.06      1.25 o 
  -3 -10   6        2.19        2.38      1.20 o 
  -2 -10   6        1.06        2.25      0.98 o 
  -1 -10   6        0.42        1.23      0.89 o 
   0 -10   6        2.52        1.98      0.92 o 
   1 -10   6       15.52       16.91      1.53 o 
   2 -10   6       10.10       12.13      1.25 o 
   3 -10   6        0.00       -0.75      0.75 o 
   4 -10   6        0.64        0.74      0.86 o 
   5 -10   6        1.37        2.40      1.28 o 
  -6  -9   6        1.44        1.21      1.69 o 
  -5  -9   6        1.67        0.96      1.21 o 
  -4  -9   6       10.74       12.94      1.77 o 
  -3  -9   6        7.69        9.89      1.28 o 
  -2  -9   6        0.60        0.05      0.79 o 
  -1  -9   6        0.72        0.22      0.76 o 
   0  -9   6        1.98        2.52      0.77 o 
   1  -9   6       25.79       29.57      1.72 o 
   2  -9   6        0.88        1.59      0.78 o 
   3  -9   6        0.55        0.41      0.73 o 
   4  -9   6        0.13        0.69      0.76 o 
   5  -9   6        0.54        0.41      0.84 o 
   6  -9   6        0.00        0.18      1.00 o 
  -7  -8   6        4.22        5.00      1.97 o 
  -6  -8   6        0.02       -0.25      1.48 o 
  -5  -8   6        0.01       -0.73      0.99 o 
  -4  -8   6        0.34       -0.12      0.98 o 
  -3  -8   6        1.41        0.94      0.81 o 
  -2  -8   6        1.10        0.24      0.74 o 
  -1  -8   6        8.89        8.71      0.94 o 
   0  -8   6       46.09       45.00      1.61 o 
   1  -8   6       77.25       84.00      2.37 o 
   2  -8   6        7.29        8.65      1.22 o 
   3  -8   6        0.20        0.10      0.74 o 
   4  -8   6        0.09       -0.33      0.75 o 
   5  -8   6        0.33       -0.04      0.76 o 
   6  -8   6        1.83        1.03      0.88 o 
   7  -8   6        2.44        3.42      1.26 o 
  -7  -7   6        1.88        2.54      1.72 o 
  -6  -7   6        3.20        4.07      1.73 o 
  -5  -7   6        0.04        0.34      1.02 o 
  -4  -7   6        2.23        3.85      1.15 o 
  -3  -7   6        6.30        5.43      1.03 o 
  -2  -7   6       31.36       27.79      1.18 o 
  -1  -7   6        1.05        1.03      0.57 o 
   0  -7   6        0.23        0.47      0.60 o 
   1  -7   6        0.04        0.63      0.63 o 
   2  -7   6        0.29       -0.22      0.55 o 
   3  -7   6        2.20        1.29      0.67 o 
   4  -7   6        8.40        7.70      0.95 o 
   5  -7   6        3.13        3.70      0.78 o 
   6  -7   6        4.20        4.44      1.07 o 
   7  -7   6        8.18       10.45      1.70 o 
   8  -7   6        2.88        5.52      1.60 o 
  -8  -6   6        0.20        2.83      1.73 o 
  -7  -6   6        2.39        2.95      1.56 o 
  -6  -6   6        0.03       -0.58      1.25 o 
  -5  -6   6        0.06       -0.15      0.96 o 
  -4  -6   6       64.54       65.34      2.25 o 
  -3  -6   6        6.85        7.08      1.07 o 
  -2  -6   6       56.33       47.84      1.44 o 
  -1  -6   6       37.65       44.80      1.60 o 
   0  -6   6        0.15        0.36      0.53 o 
   1  -6   6       19.69       18.57      1.18 o 
   2  -6   6        6.17        5.51      0.80 o 
   3  -6   6        0.00       -0.31      0.51 o 
   4  -6   6       28.43       29.55      1.27 o 
   5  -6   6       20.71       20.26      1.47 o 
   6  -6   6        0.01       -0.63      0.82 o 
   7  -6   6        0.28        0.11      0.93 o 
   8  -6   6        2.58        1.66      1.36 o 
  -8  -5   6        0.23        1.26      2.05 o 
  -7  -5   6        2.11        2.80      1.54 o 
  -6  -5   6        0.09       -0.37      1.30 o 
  -5  -5   6        1.36        0.99      1.00 o 
  -4  -5   6       52.29       63.21      2.50 o 
  -3  -5   6      148.70      144.15      3.61 o 
  -2  -5   6        1.99        2.42      0.50 o 
  -1  -5   6      185.67      191.17      6.63 o 
   0  -5   6        4.01        4.76      0.55 o 
   1  -5   6        1.77        1.21      0.42 o 
   2  -5   6        6.06        4.33      0.78 o 
   3  -5   6      115.98      114.07      3.54 o 
   4  -5   6        6.03        5.17      0.72 o 
   5  -5   6       36.07       33.08      1.45 o 
   6  -5   6        0.98        0.95      0.85 o 
   7  -5   6        1.31        1.83      0.92 o 
   8  -5   6        0.09       -0.04      1.12 o 
   9  -5   6        0.01        0.25      1.29 o 
  -8  -4   6        0.26        1.75      1.56 o 
  -7  -4   6        0.08        0.54      1.36 o 
  -6  -4   6        0.26        0.42      1.21 o 
  -5  -4   6       10.32       11.40      1.34 o 
  -4  -4   6       17.71       14.02      1.07 o 
  -3  -4   6       26.50       32.68      0.91 o 
  -2  -4   6       50.69       50.70      1.93 o 
  -1  -4   6        2.23        2.36      0.44 o 
   0  -4   6       48.67       41.62      4.57 o 
   1  -4   6       18.07       24.24      1.30 o 
   2  -4   6      189.89      204.75      5.48 o 
   3  -4   6       19.54       24.18      0.94 o 
   4  -4   6      198.40      192.76      6.56 o 
   5  -4   6        3.53        2.33      0.69 o 
   6  -4   6       13.28       11.92      1.04 o 
   7  -4   6        0.02        0.10      0.84 o 
   8  -4   6        0.01       -0.43      1.00 o 
   9  -4   6        0.11        0.22      1.25 o 
  -8  -3   6        4.71        2.68      2.14 o 
  -7  -3   6        0.22        0.06      1.16 o 
  -6  -3   6        0.23       -0.31      0.88 o 
  -5  -3   6        4.16        3.94      0.81 o 
  -4  -3   6        6.85        5.72      0.74 o 
  -3  -3   6       11.99       17.50      0.77 o 
  -2  -3   6       42.36       51.73      1.48 o 
  -1  -3   6       54.12       59.30      1.97 o 
   0  -3   6        2.48        3.17      0.41 o 
   1  -3   6        7.59        6.85      0.53 o 
   2  -3   6        1.16        2.14      0.37 o 
   3  -3   6       32.29       19.44      3.16 o 
   4  -3   6        8.09        7.14      0.67 o 
   5  -3   6       18.23       18.63      1.48 o 
   6  -3   6        9.99        6.76      0.86 o 
   7  -3   6        4.44        5.38      1.06 o 
   8  -3   6        0.39        0.27      1.02 o 
   9  -3   6        0.00       -0.49      1.09 o 
  -9  -2   6        0.33       -0.94      1.80 o 
  -8  -2   6        7.28       10.10      2.11 o 
  -7  -2   6       22.86       20.12      2.30 o 
  -6  -2   6        3.28        2.35      0.86 o 
  -5  -2   6      104.34      101.94      3.95 o 
  -4  -2   6       24.14       21.60      0.82 o 
  -3  -2   6        0.26       -0.12      0.33 o 
  -2  -2   6        6.94        6.40      0.56 o 
  -1  -2   6       70.94       91.36      2.17 o 
   0  -2   6       68.04       58.94      1.21 o 
   1  -2   6      372.24      383.08      9.21 o 
   2  -2   6       73.04       70.62      1.74 o 
   3  -2   6        0.75        1.37      0.40 o 
   4  -2   6       64.72       60.34      1.50 o 
   5  -2   6        0.45       -0.01      0.46 o 
   6  -2   6       47.89       52.67      2.14 o 
   7  -2   6       16.41       16.17      1.49 o 
   8  -2   6        0.00        0.00      0.93 o 
   9  -2   6        0.09        0.78      1.45 o 
  10  -2   6        1.32        1.03      1.64 o 
  -9  -1   6        0.04       -0.09      2.63 o 
  -8  -1   6        5.23        6.62      1.47 o 
  -7  -1   6        6.45        6.20      1.31 o 
  -6  -1   6        3.31        3.23      0.88 o 
  -5  -1   6       22.18       20.15      1.60 o 
  -4  -1   6       26.35       25.87      0.89 o 
  -3  -1   6       17.26       14.53      0.70 o 
  -2  -1   6        2.06        2.57      0.40 o 
  -1  -1   6      740.27      855.12     26.86 o 
   0  -1   6        7.57       10.23      0.53 o 
   1  -1   6       11.10        9.18      0.47 o 
   2  -1   6      646.97      697.91     11.15 o 
   3  -1   6       27.59       33.60      0.81 o 
   4  -1   6      147.05      162.01      3.67 o 
   5  -1   6       20.46       20.29      0.94 o 
   6  -1   6        4.62        7.22      0.83 o 
   7  -1   6       12.39       15.68      1.63 o 
   8  -1   6        6.39        5.59      1.26 o 
   9  -1   6        0.04       -0.24      1.32 o 
  10  -1   6        1.73        3.32      1.77 o 
  -9   0   6        1.04        2.18      1.37 o 
  -8   0   6        2.35        3.60      1.28 o 
  -7   0   6        0.01        1.36      0.88 o 
  -6   0   6       41.26       38.14      2.05 o 
  -5   0   6      167.45      185.28      6.78 o 
  -4   0   6        2.20        2.03      0.43 o 
  -3   0   6       15.17       14.96      0.66 o 
  -2   0   6        6.36        5.62      0.56 o 
  -1   0   6       47.76       38.43      3.32 o 
   0   0   6      109.61      127.28      1.57 o 
   1   0   6       21.91       18.32      0.56 o 
   2   0   6       50.90       66.21      6.08 o 
   3   0   6       13.84       14.53      0.60 o 
   4   0   6      145.54      152.66      3.15 o 
   5   0   6        0.09        0.79      0.48 o 
   6   0   6      654.23      661.81     15.58 o 
   7   0   6       98.39       98.17      3.73 o 
   8   0   6        0.37        0.98      1.01 o 
   9   0   6        0.13       -0.06      1.27 o 
  10   0   6        1.44        1.17      1.52 o 
  -9   1   6        0.19        1.44      1.27 o 
  -8   1   6        1.91        2.19      1.23 o 
  -7   1   6        1.42        1.45      0.92 o 
  -6   1   6       25.11       29.08      1.60 o 
  -5   1   6       71.51       72.63      2.07 o 
  -4   1   6       13.19       11.27      0.71 o 
  -3   1   6        0.36        0.36      0.29 o 
  -2   1   6      142.78      129.68      2.98 o 
  -1   1   6      723.11      752.70     13.29 o 
   0   1   6        3.05        4.55      0.33 o 
   1   1   6        0.45        0.27      0.18 o 
   2   1   6     1030.76     1033.42     74.42 o 
   3   1   6       13.67       10.97      0.60 o 
   4   1   6      148.60      116.52     12.36 o 
   5   1   6      157.74      150.03      3.21 o 
   6   1   6       79.02       83.64      2.84 o 
   7   1   6        1.44        2.88      0.80 o 
   8   1   6        5.48        7.18      1.69 o 
   9   1   6        0.07       -0.22      1.21 o 
  10   1   6        1.57        4.89      1.77 o 
  -9   2   6        2.69        5.73      1.54 o 
  -8   2   6        0.51        1.61      0.98 o 
  -7   2   6        4.30        4.37      0.88 o 
  -6   2   6       14.28       10.54      1.05 o 
  -5   2   6      355.17      340.51      6.14 o 
  -4   2   6        9.48        7.92      0.73 o 
  -3   2   6      140.20      150.06      3.33 o 
  -2   2   6        9.70       13.63      0.61 o 
  -1   2   6      172.65      183.75      3.84 o 
   0   2   6       30.92       39.11      0.75 o 
   1   2   6       48.06       44.17      0.58 o 
   2   2   6        0.30        0.16      0.21 o 
   3   2   6      265.74      291.95      3.24 o 
   4   2   6        0.08       -0.07      0.32 o 
   5   2   6       81.56       77.95      1.42 o 
   6   2   6      230.70      204.22      5.15 o 
   7   2   6       30.85       31.40      1.75 o 
   8   2   6        1.84        2.20      1.08 o 
   9   2   6        1.24        0.84      1.30 o 
  10   2   6        1.01        2.21      1.67 o 
  -8   3   6        0.59        0.80      0.92 o 
  -7   3   6        2.08        1.53      0.77 o 
  -6   3   6       37.57       35.39      1.51 o 
  -5   3   6       41.14       42.87      1.51 o 
  -4   3   6      268.71      253.27      5.18 o 
  -3   3   6       15.82       20.17      0.80 o 
  -2   3   6       12.52       17.60      0.87 o 
  -1   3   6      393.89      378.75      8.38 o 
   0   3   6       21.96       27.02      0.50 o 
   1   3   6      362.88      407.35      5.25 o 
   2   3   6      492.61      528.49      5.40 o 
   3   3   6      123.35      128.15      1.70 o 
   4   3   6       22.91       24.38      0.76 o 
   5   3   6      144.31      114.38     11.02 o 
   6   3   6       10.60        9.37      0.71 o 
   7   3   6      187.95      197.63      7.49 o 
   8   3   6        4.32        4.95      1.24 o 
   9   3   6        0.51       -0.99      1.25 o 
  10   3   6        0.87        1.69      1.67 o 
  -8   4   6        0.00       -0.86      0.86 o 
  -7   4   6        0.14        0.10      0.70 o 
  -6   4   6       68.11       68.46      2.44 o 
  -5   4   6      181.05      194.66      4.08 o 
  -4   4   6       44.29       42.28      1.09 o 
  -3   4   6       85.16       81.60      1.80 o 
  -2   4   6       10.29       13.96      0.61 o 
  -1   4   6       34.86       32.79      1.20 o 
   0   4   6      425.26      466.19      7.01 o 
   1   4   6      116.83      139.06      4.29 o 
   2   4   6        9.95       13.13      0.97 o 
   3   4   6       27.15       25.05      0.76 o 
   4   4   6        5.02        4.52      0.39 o 
   5   4   6       51.40       51.87      1.22 o 
   6   4   6      101.87       95.29      2.37 o 
   7   4   6       93.63       92.86      3.66 o 
   8   4   6        0.03       -0.66      0.89 o 
   9   4   6        2.89        2.76      1.23 o 
  10   4   6        0.00        0.66      1.46 o 
  -8   5   6        0.00        0.56      0.93 o 
  -7   5   6        0.15        0.08      0.73 o 
  -6   5   6        0.18        0.47      0.65 o 
  -5   5   6       15.15       16.95      1.02 o 
  -4   5   6        4.39        4.43      0.51 o 
  -3   5   6        3.44        3.11      0.39 o 
  -2   5   6       56.63       62.52      1.37 o 
  -1   5   6       44.92       40.51      4.43 o 
   0   5   6       53.88       56.51      1.53 o 
   1   5   6      334.58      363.27      9.02 o 
   2   5   6      157.49      161.71      3.99 o 
   3   5   6        9.80        9.07      0.55 o 
   4   5   6        0.00       -0.08      0.33 o 
   5   5   6        2.13        2.08      0.47 o 
   6   5   6       16.50       13.62      1.10 o 
   7   5   6        1.78        1.68      0.83 o 
   8   5   6        3.85        4.04      1.00 o 
   9   5   6        2.09        1.74      1.13 o 
  10   5   6        1.28        3.12      1.81 o 
  -8   6   6        0.33       -0.30      1.06 o 
  -7   6   6        0.08        0.13      0.80 o 
  -6   6   6        1.97        1.92      0.79 o 
  -5   6   6        5.65        6.61      0.70 o 
  -4   6   6        7.52        7.15      0.62 o 
  -3   6   6        3.48        3.28      0.34 o 
  -2   6   6       20.13       20.61      0.94 o 
  -1   6   6       38.33       29.69      2.65 o 
   0   6   6       73.89       69.60      3.60 o 
   1   6   6       67.33       70.79      4.86 o 
   2   6   6       16.07       18.68      0.55 o 
   3   6   6       27.88       27.65      0.73 o 
   4   6   6        2.24        2.40      0.42 o 
   5   6   6        5.70        5.64      0.63 o 
   6   6   6       75.14       75.40      1.84 o 
   7   6   6        0.00       -0.11      0.73 o 
   8   6   6        9.40        9.96      1.29 o 
   9   6   6        4.26        6.77      1.45 o 
  10   6   6        0.73        2.71      1.60 o 
  -7   7   6        0.00        0.39      0.98 o 
  -6   7   6        5.09        3.87      1.04 o 
  -5   7   6       13.37       11.91      1.12 o 
  -4   7   6       13.07       14.40      0.68 o 
  -3   7   6        5.04        3.33      0.38 o 
  -2   7   6        3.24        3.77      0.72 o 
  -1   7   6        0.94        1.62      1.26 o 
   0   7   6       18.28       15.93      2.34 o 
   1   7   6        0.11        0.67      1.03 o 
   2   7   6        7.34        7.30      0.50 o 
   3   7   6        1.48        1.09      0.33 o 
   4   7   6        2.88        2.05      0.43 o 
   5   7   6        0.03       -0.44      0.45 o 
   6   7   6        0.85        0.15      0.59 o 
   7   7   6        0.83        1.22      0.84 o 
   8   7   6        0.50       -0.78      0.78 o 
   9   7   6        0.58        0.93      1.16 o 
  10   7   6        0.07        0.85      2.36 o 
  -7   8   6        0.01        0.56      1.16 o 
  -6   8   6        0.15       -0.28      0.84 o 
  -5   8   6        4.59        3.21      0.86 o 
  -4   8   6        0.03        0.26      0.51 o 
  -3   8   6       19.68       15.01      0.73 o 
  -2   8   6        3.13        0.76      1.48 o 
  -1   8   6        0.83        0.09      0.91 o 
   0   8   6        1.47        1.39      1.30 o 
   1   8   6       49.59       48.95      3.55 o 
   2   8   6        6.49        7.01      0.58 o 
   3   8   6       39.90       39.93      0.87 o 
   4   8   6       64.95       52.99      1.23 o 
   5   8   6        1.17        0.70      0.53 o 
   6   8   6        0.69       -0.57      0.57 o 
   7   8   6        3.25        2.18      0.90 o 
   8   8   6        0.08        0.04      0.83 o 
   9   8   6        0.68        2.02      1.27 o 
  -6   9   6        2.55        3.83      1.19 o 
  -5   9   6        1.48        1.31      0.81 o 
  -4   9   6        2.37        1.29      0.57 o 
  -3   9   6        0.05        0.13      0.35 o 
  -2   9   6        2.08        1.21      1.62 o 
  -1   9   6       56.76       59.52      4.14 o 
   2   9   6      174.49      160.77      4.65 o 
   3   9   6       10.50        9.36      0.73 o 
   4   9   6       56.61       59.47      1.74 o 
   5   9   6       40.41       38.16      1.62 o 
   6   9   6        0.63       -0.14      0.71 o 
   7   9   6        0.01       -0.43      0.75 o 
   8   9   6        0.02       -0.83      0.83 o 
   9   9   6        0.00       -0.15      1.18 o 
  -6  10   6        0.29        1.39      1.10 o 
  -5  10   6        0.93        0.34      0.89 o 
  -4  10   6        1.26        0.88      0.68 o 
  -3  10   6        0.12        0.03      0.42 o 
  -2  10   6       10.57       11.43      2.79 o 
  -1  10   6       12.76       11.70      2.74 o 
   2  10   6       15.31       14.72      0.73 o 
   3  10   6       16.46       15.27      1.00 o 
   4  10   6        0.02       -0.07      0.62 o 
   5  10   6        7.63        7.02      1.05 o 
   6  10   6        1.00        1.03      0.76 o 
   7  10   6        0.02       -0.22      0.82 o 
   8  10   6        2.75        4.28      1.17 o 
  -5  11   6        1.08        1.23      1.06 o 
  -4  11   6        0.76        0.35      0.78 o 
  -3  11   6        0.35        0.68      0.50 o 
  -2  11   6        4.56        4.32      0.90 o 
   1  11   6        3.29        3.28      0.76 o 
   2  11   6        1.45        1.35      0.40 o 
   3  11   6       11.63       10.19      0.99 o 
   4  11   6        4.93        5.81      1.10 o 
   5  11   6        0.05       -0.38      0.89 o 
   6  11   6        0.11       -0.21      0.86 o 
   7  11   6        0.05       -0.26      0.95 o 
   8  11   6        0.16        0.91      1.42 o 
  -4  12   6        0.00        0.60      0.81 o 
  -3  12   6        0.00        0.51      0.68 o 
  -2  12   6        0.18        0.59      0.56 o 
  -1  12   6        0.50        0.00      0.58 o 
   1  12   6        0.61        1.20      0.55 o 
   2  12   6        0.01        0.25      0.56 o 
   3  12   6        0.01       -0.18      0.70 o 
   4  12   6        0.45        0.34      1.06 o 
   5  12   6        0.07       -0.63      0.90 o 
   6  12   6        0.42        1.73      1.19 o 
   7  12   6        0.27       -0.80      1.17 o 
  -3  13   6        0.23        0.04      0.70 o 
  -2  13   6        0.09       -0.34      0.59 o 
  -1  13   6        1.09        0.79      0.65 o 
   0  13   6        6.30        5.76      0.91 o 
   1  13   6        2.91        2.76      0.67 o 
   2  13   6        1.02        0.69      0.68 o 
   3  13   6        2.82        3.33      0.95 o 
   4  13   6       10.28       14.83      1.64 o 
   5  13   6        3.09        3.57      1.24 o 
   6  13   6        0.47       -0.36      1.62 o 
  -1  14   6        5.27        4.46      0.83 o 
   0  14   6        1.33        1.42      0.70 o 
   1  14   6        1.26        1.01      0.73 o 
   2  14   6        0.05        0.26      0.73 o 
   3  14   6        0.45        0.44      0.87 o 
   4  14   6        0.11       -0.20      1.19 o 
  -2 -11   7        0.44        1.39      1.24 o 
  -1 -11   7        2.67        3.58      1.36 o 
   0 -11   7        6.88        7.79      1.34 o 
   1 -11   7        0.30        0.11      0.97 o 
   2 -11   7        2.77        1.91      0.99 o 
   3 -11   7        0.17       -0.67      1.17 o 
  -4 -10   7        0.70        1.40      1.29 o 
  -3 -10   7        2.95        3.18      1.28 o 
  -2 -10   7        2.32        2.47      1.26 o 
  -1 -10   7        2.48        1.89      1.00 o 
   0 -10   7       11.52       12.57      1.51 o 
   1 -10   7        5.76        5.46      1.03 o 
   2 -10   7        0.02        0.23      0.80 o 
   3 -10   7        0.61       -0.79      0.79 o 
   4 -10   7        0.00        0.37      1.03 o 
  -5  -9   7        0.01        0.61      1.53 o 
  -4  -9   7        0.03        0.44      1.12 o 
  -3  -9   7        3.26        4.06      1.34 o 
  -2  -9   7        2.99        3.79      1.22 o 
  -1  -9   7        0.08       -0.41      0.80 o 
   0  -9   7        3.47        4.27      0.89 o 
   1  -9   7        1.10        1.58      0.85 o 
   2  -9   7       10.77        9.85      1.16 o 
   3  -9   7        0.36        0.16      0.78 o 
   4  -9   7       10.22        9.46      1.20 o 
   5  -9   7        4.30        5.97      1.29 o 
   6  -9   7        0.01       -1.12      1.12 o 
  -6  -8   7        1.44        2.65      1.71 o 
  -5  -8   7        1.10        0.60      1.38 o 
  -4  -8   7        6.76        6.27      1.45 o 
  -3  -8   7        5.43        9.71      1.75 o 
  -2  -8   7        0.08        0.21      0.79 o 
  -1  -8   7        9.02        8.48      1.16 o 
   0  -8   7       18.86       19.55      1.33 o 
   1  -8   7       28.38       30.11      1.74 o 
   2  -8   7        9.02        8.91      1.21 o 
   3  -8   7        1.29        0.92      0.82 o 
   4  -8   7        0.84        1.38      0.90 o 
   5  -8   7        1.17        0.26      0.90 o 
   6  -8   7        0.09       -0.35      1.01 o 
   7  -8   7        0.53       -0.20      1.10 o 
  -7  -7   7       14.75       21.71      2.91 o 
  -6  -7   7        2.39        2.37      1.65 o 
  -5  -7   7        1.95        2.34      1.64 o 
  -4  -7   7        5.86        5.96      1.36 o 
  -3  -7   7        1.51       -0.06      0.95 o 
  -2  -7   7        0.13       -0.34      0.67 o 
  -1  -7   7       16.86       19.64      1.32 o 
   0  -7   7        0.91        0.71      0.64 o 
   1  -7   7       17.62       20.91      1.51 o 
   2  -7   7       37.26       36.87      1.75 o 
   3  -7   7        0.00       -0.48      0.64 o 
   4  -7   7        4.42        4.77      0.88 o 
   5  -7   7        7.87        6.76      0.93 o 
   6  -7   7        0.58        0.42      0.84 o 
   7  -7   7        0.06       -0.77      1.14 o 
  -7  -6   7        0.72        2.13      1.70 o 
  -6  -6   7        0.00        0.00      1.36 o 
  -5  -6   7        5.92        4.13      1.57 o 
  -4  -6   7        6.41        3.03      1.15 o 
  -3  -6   7       29.09       24.84      1.66 o 
  -2  -6   7       67.11       66.30      2.12 o 
  -1  -6   7       13.21       14.75      1.17 o 
   0  -6   7      111.48      114.56      2.41 o 
   1  -6   7       33.00       37.29      1.52 o 
   2  -6   7       19.92       22.89      1.34 o 
   3  -6   7        0.21       -0.42      0.63 o 
   4  -6   7       16.99       14.39      1.12 o 
   5  -6   7        4.98        5.71      0.82 o 
   6  -6   7        3.38        4.93      1.12 o 
   7  -6   7        0.91        0.01      1.10 o 
   8  -6   7        0.06       -0.67      1.22 o 
  -7  -5   7       10.72       11.86      2.26 o 
  -6  -5   7        2.61        2.89      1.54 o 
  -5  -5   7        1.77        3.15      1.43 o 
  -4  -5   7        6.10        4.65      1.12 o 
  -3  -5   7        0.05       -0.61      0.61 o 
  -2  -5   7      168.68      169.02      5.54 o 
  -1  -5   7      164.03      159.72      4.01 o 
   0  -5   7        0.24        0.21      0.45 o 
   1  -5   7        1.46        1.62      0.50 o 
   2  -5   7       52.18       53.66      1.48 o 
   3  -5   7       97.71       93.68      2.12 o 
   4  -5   7        0.29        0.23      0.59 o 
   5  -5   7       24.78       24.79      1.35 o 
   6  -5   7        2.92        3.82      1.01 o 
   7  -5   7        1.28        2.30      1.17 o 
   8  -5   7        0.51        0.21      1.17 o 
  -8  -4   7        0.39        1.42      1.60 o 
  -7  -4   7        0.01        1.12      1.50 o 
  -6  -4   7        4.73        6.10      1.77 o 
  -5  -4   7        6.09        7.41      1.31 o 
  -4  -4   7       10.37        7.70      1.03 o 
  -3  -4   7       38.81       35.44      1.49 o 
  -2  -4   7        0.04        1.90      0.58 o 
  -1  -4   7      122.15      133.90      4.19 o 
   0  -4   7        2.18        2.03      0.47 o 
   1  -4   7        8.42        7.04      0.62 o 
   2  -4   7       87.46       86.35      2.07 o 
   3  -4   7        4.33        4.72      0.61 o 
   4  -4   7       16.31       15.69      1.65 o 
   5  -4   7       20.64       21.01      1.47 o 
   6  -4   7        6.08        5.63      1.04 o 
   7  -4   7        0.56       -0.26      0.97 o 
   8  -4   7        0.03        0.07      1.11 o 
   9  -4   7        2.45        2.05      1.72 o 
  -8  -3   7        0.04       -0.10      1.73 o 
  -7  -3   7        1.42        0.61      1.60 o 
  -6  -3   7        5.60        6.78      1.36 o 
  -5  -3   7        7.10        5.40      1.16 o 
  -4  -3   7        0.01        0.01      0.60 o 
  -3  -3   7        9.98        8.06      0.68 o 
  -2  -3   7        0.02        0.32      0.46 o 
  -1  -3   7        2.36        3.45      0.58 o 
   0  -3   7        5.17        5.42      0.50 o 
   1  -3   7       28.57       36.32      1.27 o 
   2  -3   7       84.62       87.85      1.79 o 
   3  -3   7      156.54      156.48      3.54 o 
   4  -3   7       33.45       29.41      2.90 o 
   5  -3   7        1.11        1.07      0.74 o 
   6  -3   7        8.18        7.79      0.90 o 
   7  -3   7        0.07       -0.55      0.85 o 
   8  -3   7        1.23        0.56      1.18 o 
   9  -3   7        3.02        3.31      1.76 o 
  -8  -2   7        0.63       -0.84      1.35 o 
  -7  -2   7        0.00       -0.97      0.97 o 
  -6  -2   7        1.80        2.60      1.08 o 
  -5  -2   7       16.73       14.14      1.35 o 
  -4  -2   7       34.59       36.67      1.46 o 
  -3  -2   7        9.79        8.89      0.66 o 
  -2  -2   7       11.46        9.05      0.70 o 
  -1  -2   7        0.79        0.51      0.35 o 
   0  -2   7        0.03        0.18      0.31 o 
   1  -2   7        7.42        3.97      0.44 o 
   2  -2   7       41.66       47.27      0.98 o 
   3  -2   7        4.85        3.81      0.53 o 
   4  -2   7        6.02        5.62      0.67 o 
   5  -2   7        0.00        0.25      0.56 o 
   6  -2   7       13.08       15.15      1.26 o 
   7  -2   7        0.17        0.47      1.17 o 
   8  -2   7        1.78       -0.01      0.99 o 
   9  -2   7        1.71        0.63      1.64 o 
  10  -2   7        1.62        1.61      1.63 o 
  -8  -1   7        1.50        1.42      1.27 o 
  -7  -1   7        3.26        2.65      1.21 o 
  -6  -1   7        6.39        5.21      1.01 o 
  -5  -1   7       56.12       53.82      1.99 o 
  -4  -1   7       11.42       11.20      0.85 o 
  -3  -1   7       27.25       29.00      0.92 o 
  -2  -1   7       12.36       15.32      0.78 o 
  -1  -1   7        8.00       12.56      0.64 o 
   0  -1   7        5.57        4.93      1.38 o 
   1  -1   7      268.68      279.65      5.21 o 
   2  -1   7      231.50      243.14      3.84 o 
   3  -1   7       38.55       53.84      1.17 o 
   4  -1   7        1.13        1.56      0.49 o 
   5  -1   7       20.95       24.02      1.04 o 
   6  -1   7        0.00       -0.33      0.61 o 
   7  -1   7        0.20       -0.30      1.61 o 
   8  -1   7        0.14       -0.53      1.19 o 
   9  -1   7        3.08        3.37      1.65 o 
  10  -1   7        1.21        1.55      1.62 o 
  -8   0   7        0.12        1.02      1.17 o 
  -7   0   7        1.90        1.69      1.08 o 
  -6   0   7        7.97        5.14      1.01 o 
  -5   0   7        0.22        0.19      0.72 o 
  -4   0   7        6.41        6.97      0.72 o 
  -3   0   7        3.95        6.11      0.52 o 
  -2   0   7       51.04       55.42      1.55 o 
  -1   0   7      128.42      162.12      4.78 o 
   0   0   7      265.35      300.16      8.16 o 
   1   0   7       27.83       31.27      0.76 o 
   2   0   7       79.90       86.44      1.47 o 
   3   0   7       24.33       32.24      0.95 o 
   4   0   7        6.38        7.12      0.60 o 
   5   0   7       22.66       22.35      1.40 o 
   6   0   7        0.12        0.03      0.60 o 
   7   0   7        0.18        0.64      0.78 o 
   8   0   7       10.05        8.51      1.84 o 
   9   0   7        0.56        0.45      1.33 o 
  10   0   7        0.99        2.50      2.14 o 
  -8   1   7        0.75        1.04      1.18 o 
  -7   1   7        0.14       -0.36      0.83 o 
  -6   1   7        1.73        1.16      0.83 o 
  -5   1   7       18.02       18.45      1.38 o 
  -4   1   7       51.30       46.36      1.96 o 
  -3   1   7        5.45        6.03      0.48 o 
  -2   1   7        2.87        3.90      0.38 o 
  -1   1   7       59.40       60.96      1.08 o 
   0   1   7       42.84       41.13      0.86 o 
   1   1   7     1098.53     1196.67     16.78 o 
   2   1   7      121.19      146.34      2.25 o 
   3   1   7      177.00      192.19      1.83 o 
   4   1   7       30.78       30.04      0.92 o 
   5   1   7       35.92       31.60      2.12 o 
   6   1   7      371.28      387.04     11.68 o 
   7   1   7      119.96      117.95      4.31 o 
   8   1   7        7.96        5.02      1.58 o 
   9   1   7        1.60        1.39      1.38 o 
  10   1   7        7.87        7.09      2.05 o 
  -8   2   7        1.21        1.60      1.20 o 
  -7   2   7        2.04        1.82      0.93 o 
  -6   2   7       45.70       49.24      1.98 o 
  -5   2   7       28.19       25.88      1.54 o 
  -4   2   7      166.12      164.21      5.83 o 
  -3   2   7        0.91        0.37      0.43 o 
  -2   2   7       38.75       38.26      1.61 o 
  -1   2   7      173.31      189.97      4.89 o 
   0   2   7       96.76      108.07      2.12 o 
   1   2   7        3.82        6.13      0.35 o 
   2   2   7      178.80      202.57      2.28 o 
   3   2   7      102.35      115.04      1.29 o 
   4   2   7       27.47       31.52      1.04 o 
   5   2   7       16.33       15.52      0.86 o 
   6   2   7       51.11       52.27      1.72 o 
   7   2   7       35.21       30.35      1.71 o 
   8   2   7       12.53       12.85      1.70 o 
   9   2   7        0.30        0.79      1.41 o 
  10   2   7        0.03        1.60      1.52 o 
  -8   3   7        0.29        0.74      0.99 o 
  -7   3   7        0.81        0.40      0.84 o 
  -6   3   7        0.03       -0.11      0.76 o 
  -5   3   7      105.74      113.34      3.07 o 
  -4   3   7       83.11       83.08      1.85 o 
  -3   3   7       28.25       26.20      0.94 o 
  -2   3   7      253.21      247.74      6.94 o 
  -1   3   7       34.73       46.79      1.42 o 
   0   3   7        7.14        7.95      0.44 o 
   1   3   7      143.47      136.45      2.07 o 
   2   3   7      106.68      116.46      1.35 o 
   3   3   7       35.17       32.00      0.73 o 
   4   3   7        0.99        1.48      0.36 o 
   5   3   7        1.68        1.73      0.46 o 
   6   3   7      512.55      500.97     13.85 o 
   7   3   7       42.87       44.67      2.25 o 
   8   3   7        6.82        5.20      1.24 o 
   9   3   7        0.02        0.84      1.35 o 
  10   3   7        3.78        4.11      1.77 o 
  -8   4   7        0.23       -0.17      0.93 o 
  -7   4   7        2.62        2.06      0.82 o 
  -6   4   7       11.02       10.65      1.09 o 
  -5   4   7       22.87       23.71      1.28 o 
  -4   4   7        2.58        2.45      0.59 o 
  -3   4   7       40.25       38.97      1.63 o 
  -2   4   7        1.95        2.97      0.39 o 
  -1   4   7      162.80      168.44      4.46 o 
   0   4   7        1.08        0.63      0.21 o 
   1   4   7      116.70      126.09      2.01 o 
   2   4   7      448.75      476.43      7.25 o 
   3   4   7      111.98      120.48      1.49 o 
   4   4   7        7.17        7.05      0.66 o 
   5   4   7       34.14       32.20      0.92 o 
   6   4   7      112.49      109.39      3.81 o 
   7   4   7        0.03        0.37      0.91 o 
   8   4   7        0.04        0.64      1.19 o 
   9   4   7        0.00       -0.76      0.99 o 
  10   4   7        0.87       -1.32      1.53 o 
  -8   5   7        0.15       -0.23      1.05 o 
  -7   5   7        0.42        0.07      0.80 o 
  -6   5   7        6.00        3.81      0.83 o 
  -5   5   7       44.66       49.91      1.44 o 
  -4   5   7        0.14        0.30      0.45 o 
  -3   5   7        1.18        1.79      0.40 o 
  -2   5   7        0.03        0.14      0.29 o 
  -1   5   7        2.41        3.13      0.37 o 
   0   5   7       41.43       39.23      0.99 o 
   1   5   7       61.19       53.27      2.09 o 
   2   5   7      151.38      166.29      4.11 o 
   3   5   7       12.20       13.84      0.66 o 
   4   5   7        1.47        1.52      0.40 o 
   5   5   7       28.86       20.25      1.00 o 
   6   5   7      288.56      279.04      6.34 o 
   7   5   7       43.00       48.08      1.97 o 
   8   5   7        0.94        1.73      0.89 o 
   9   5   7        1.85        1.77      1.13 o 
  10   5   7        2.88        3.61      1.80 o 
  -7   6   7        0.36        0.71      0.86 o 
  -6   6   7        2.52        3.02      0.86 o 
  -5   6   7        6.40        5.79      0.87 o 
  -4   6   7        1.58        1.84      0.50 o 
  -3   6   7        0.07       -0.09      0.27 o 
  -2   6   7       50.81       55.06      2.86 o 
  -1   6   7      234.36      220.77      3.15 o 
   0   6   7        0.03       -0.29      0.32 o 
   1   6   7        0.08        0.36      0.39 o 
   2   6   7      153.34      153.94      4.35 o 
   3   6   7        8.67        8.76      0.58 o 
   4   6   7       10.96       11.13      0.72 o 
   5   6   7        2.56        3.02      0.58 o 
   6   6   7        4.05        5.47      0.79 o 
   7   6   7       13.81       14.08      1.42 o 
   8   6   7        2.71        2.62      0.96 o 
   9   6   7        1.71        4.89      1.37 o 
  10   6   7        0.08       -1.18      1.48 o 
  -7   7   7        1.84        2.47      1.14 o 
  -6   7   7       12.19       15.95      1.55 o 
  -5   7   7       18.56       19.45      1.49 o 
  -4   7   7        0.06        0.17      0.41 o 
  -3   7   7        0.29        0.54      0.34 o 
  -2   7   7        9.84        9.61      0.76 o 
  -1   7   7        0.02       -0.22      1.08 o 
   0   7   7        3.76        2.20      1.35 o 
   1   7   7        0.29        0.87      0.65 o 
   2   7   7        0.86        1.61      0.27 o 
   3   7   7       10.35        9.62      0.58 o 
   4   7   7        5.43        4.70      0.51 o 
   5   7   7        8.70        7.97      0.74 o 
   6   7   7       51.05       49.25      1.64 o 
   7   7   7       18.34       20.09      1.55 o 
   8   7   7        2.26        3.47      1.02 o 
   9   7   7        2.18        2.01      1.25 o 
  -7   8   7        0.23       -1.17      1.62 o 
  -6   8   7        1.04        2.51      1.00 o 
  -5   8   7        1.56        1.38      0.78 o 
  -4   8   7        0.02        0.18      0.55 o 
  -3   8   7        4.15        3.79      0.48 o 
   1   8   7        0.65        0.76      1.17 o 
   2   8   7       53.98       52.98      1.64 o 
   3   8   7       35.67       39.04      1.36 o 
   4   8   7        4.44        3.59      0.54 o 
   5   8   7       18.48       20.39      1.10 o 
   6   8   7        1.15        1.61      0.68 o 
   7   8   7        1.79        1.51      0.84 o 
   8   8   7        0.65        0.10      0.88 o 
   9   8   7        2.83        2.69      1.36 o 
  -6   9   7        0.57        0.60      1.03 o 
  -5   9   7        0.14       -0.57      0.75 o 
  -4   9   7        0.63        0.38      0.56 o 
  -3   9   7        0.80        0.58      0.37 o 
   2   9   7       22.08       21.60      2.32 o 
   3   9   7       28.53       27.83      0.91 o 
   4   9   7       33.25       34.60      1.57 o 
   5   9   7        2.46        2.17      0.72 o 
   6   9   7        1.46        0.52      0.85 o 
   7   9   7        0.87        2.30      0.91 o 
   8   9   7        1.11        2.34      1.02 o 
   9   9   7        0.05        0.29      1.16 o 
  -5  10   7        0.54        0.28      0.89 o 
  -4  10   7        0.03        0.61      0.68 o 
  -3  10   7        0.07        0.51      0.43 o 
   2  10   7       11.66       10.70      1.17 o 
   3  10   7        0.09        0.67      0.51 o 
   4  10   7       20.65       18.31      1.50 o 
   5  10   7        2.61        2.81      0.88 o 
   6  10   7        0.25       -0.53      0.82 o 
   7  10   7        2.03        2.10      1.10 o 
   8  10   7        1.18        1.61      1.15 o 
  -5  11   7        0.97        1.80      1.39 o 
  -4  11   7        2.81        2.54      0.86 o 
  -3  11   7        1.84        1.71      0.52 o 
   2  11   7        0.44       -0.02      0.32 o 
   3  11   7        0.03        0.22      0.52 o 
   4  11   7        3.41        3.73      0.97 o 
   5  11   7        1.57        0.86      0.94 o 
   6  11   7        0.00       -0.35      1.00 o 
   7  11   7        0.13       -0.09      0.99 o 
  -4  12   7        0.53        2.25      1.26 o 
  -3  12   7        5.33        5.67      0.94 o 
  -2  12   7        4.30        3.31      0.76 o 
   1  12   7        0.01       -0.36      0.54 o 
   2  12   7        0.52        0.31      0.44 o 
   3  12   7        0.20        0.16      0.67 o 
   4  12   7        0.20       -0.18      0.76 o 
   5  12   7        0.16       -0.89      0.89 o 
   6  12   7        0.32       -0.56      1.05 o 
   7  12   7        0.82        1.02      1.30 o 
  -2  13   7        0.68        1.04      0.65 o 
   0  13   7        3.72        4.18      0.90 o 
   1  13   7        1.62        2.52      0.66 o 
   2  13   7        0.04        0.40      0.62 o 
   3  13   7        0.45        0.47      0.75 o 
   4  13   7        0.22        0.56      0.92 o 
   5  13   7        0.39       -0.52      0.98 o 
   0  14   7        0.01       -0.08      0.63 o 
   1  14   7        0.06       -0.16      0.60 o 
   2  14   7        0.35        0.56      0.72 o 
   3  14   7        0.00        0.40      0.83 o 
   4  14   7        0.35       -0.31      1.35 o 
  -1 -11   8        3.85        4.65      1.51 o 
   0 -11   8        0.45        0.10      1.25 o 
   1 -11   8        0.85        1.02      1.31 o 
  -3 -10   8        1.13        1.99      1.36 o 
  -2 -10   8        0.46        2.68      1.36 o 
  -1 -10   8        0.00       -0.38      1.11 o 
   0 -10   8        0.78        0.93      1.16 o 
   1 -10   8        0.77       -0.27      1.09 o 
   2 -10   8        1.55        1.30      1.02 o 
   3 -10   8        1.39        1.79      1.06 o 
   4 -10   8        0.27        0.16      1.21 o 
  -4  -9   8        3.43        1.87      1.70 o 
  -3  -9   8        2.01        2.85      1.30 o 
  -2  -9   8        5.36        5.95      1.36 o 
  -1  -9   8        0.24        0.28      1.04 o 
   0  -9   8        0.05       -0.31      0.84 o 
   1  -9   8        6.23        7.08      1.06 o 
   2  -9   8        1.40        1.28      0.83 o 
   3  -9   8        0.11        0.37      0.82 o 
   4  -9   8        0.28        0.77      1.04 o 
   5  -9   8        0.34       -0.15      1.15 o 
  -5  -8   8        1.19        0.14      1.47 o 
  -4  -8   8        0.75       -0.53      1.37 o 
  -3  -8   8        9.72        9.36      1.57 o 
  -2  -8   8        0.00       -0.74      1.12 o 
  -1  -8   8       19.91       22.98      2.04 o 
   0  -8   8       21.34       25.03      1.70 o 
   1  -8   8        0.07        0.89      0.88 o 
   2  -8   8        7.60        5.97      1.15 o 
   3  -8   8        0.41       -0.45      0.82 o 
   4  -8   8        0.28        0.58      0.88 o 
   5  -8   8        1.32        1.45      1.19 o 
   6  -8   8        0.44        0.26      1.19 o 
  -6  -7   8        1.87        2.03      1.81 o 
  -5  -7   8        0.04        0.63      1.51 o 
  -4  -7   8        0.41        0.23      1.31 o 
  -3  -7   8        1.83        1.71      1.05 o 
  -2  -7   8        2.59        1.83      1.06 o 
  -1  -7   8        0.24       -0.07      0.76 o 
   0  -7   8        4.55        4.15      0.92 o 
   1  -7   8       57.73       62.00      2.23 o 
   2  -7   8       10.10        8.37      1.18 o 
   3  -7   8        0.45       -0.56      0.79 o 
   4  -7   8        3.57        3.74      1.00 o 
   5  -7   8        1.60        1.17      1.09 o 
   6  -7   8        0.01       -0.91      0.91 o 
   7  -7   8        0.26        0.90      1.11 o 
  -7  -6   8        3.83        6.30      2.13 o 
  -6  -6   8       11.82       14.48      3.42 o 
  -5  -6   8        0.34       -1.26      1.26 o 
  -4  -6   8        5.12        5.91      2.23 o 
  -3  -6   8        4.20        4.90      1.20 o 
  -2  -6   8       11.67       14.12      1.27 o 
  -1  -6   8        4.68        5.80      0.92 o 
   0  -6   8        0.68        0.25      0.66 o 
   1  -6   8        4.05        4.72      0.86 o 
   2  -6   8       18.06       16.81      1.29 o 
   3  -6   8        2.33        2.19      0.84 o 
   4  -6   8       17.55       13.71      1.24 o 
   5  -6   8        6.37        6.09      0.89 o 
   6  -6   8        1.30        1.69      1.13 o 
   7  -6   8        0.43       -0.66      1.13 o 
   8  -6   8        0.44        0.43      1.32 o 
  -7  -5   8        0.04        0.70      1.61 o 
  -6  -5   8        3.36        1.25      1.54 o 
  -5  -5   8        2.55        2.60      1.54 o 
  -4  -5   8        0.66        0.64      1.25 o 
  -3  -5   8        5.26        7.17      1.25 o 
  -2  -5   8       52.20       49.72      1.59 o 
  -1  -5   8        2.63        1.26      0.63 o 
   0  -5   8      191.61      195.02      5.48 o 
   1  -5   8      197.05      208.53      5.30 o 
   2  -5   8       41.81       37.20      1.60 o 
   3  -5   8       14.62       15.72      1.26 o 
   4  -5   8       17.04       15.01      1.17 o 
   5  -5   8        2.69        1.24      0.70 o 
   6  -5   8        6.68        4.83      1.39 o 
   7  -5   8        1.33        1.17      1.14 o 
   8  -5   8        0.18        0.30      1.29 o 
  -7  -4   8        6.75        6.55      1.94 o 
  -6  -4   8        6.36        5.55      1.76 o 
  -5  -4   8        2.71        2.05      1.32 o 
  -4  -4   8       17.12       17.22      1.71 o 
  -3  -4   8        0.10        0.55      0.72 o 
  -2  -4   8        2.78        3.25      0.63 o 
  -1  -4   8      102.05      107.28      2.70 o 
   0  -4   8        1.13        1.04      0.53 o 
   1  -4   8       20.78       26.00      1.16 o 
   2  -4   8       64.37       61.22      2.16 o 
   3  -4   8       92.68       86.77      2.34 o 
   4  -4   8        5.21        4.74      0.77 o 
   5  -4   8        1.01       -0.04      0.78 o 
   6  -4   8        6.41        5.56      1.28 o 
   7  -4   8        2.64        3.22      1.25 o 
   8  -4   8        4.42        4.84      1.46 o 
   9  -4   8        2.19        3.78      1.91 o 
  -8  -3   8        0.19       -1.44      1.44 o 
  -7  -3   8        0.21       -0.65      1.36 o 
  -6  -3   8        5.19        3.74      1.25 o 
  -5  -3   8       11.55       10.53      1.56 o 
  -4  -3   8        0.40       -0.41      0.70 o 
  -3  -3   8        1.19        1.25      0.64 o 
  -2  -3   8       27.25       27.47      1.17 o 
  -1  -3   8        3.46        3.44      0.56 o 
   0  -3   8       16.77       15.62      0.85 o 
   1  -3   8       76.55       75.50      2.51 o 
   2  -3   8       85.22       82.49      1.78 o 
   3  -3   8        0.07       -0.47      0.47 o 
   4  -3   8       32.20       32.10      1.32 o 
   5  -3   8       30.51       30.62      1.60 o 
   6  -3   8       36.03       37.46      2.63 o 
   7  -3   8        4.25        4.28      1.28 o 
   8  -3   8        0.18        0.20      1.40 o 
   9  -3   8        0.67        2.24      1.72 o 
  -8  -2   8        0.01       -0.17      1.96 o 
  -7  -2   8        4.50        5.59      1.48 o 
  -6  -2   8        5.64        3.81      1.18 o 
  -5  -2   8        1.16        0.14      0.75 o 
  -4  -2   8       19.64       19.18      1.43 o 
  -3  -2   8        0.89        0.36      0.48 o 
  -2  -2   8        0.31       -0.39      0.39 o 
  -1  -2   8       38.31       39.66      1.22 o 
   0  -2   8       72.25       68.72      1.42 o 
   1  -2   8      193.93      195.87      4.96 o 
   2  -2   8       67.60       69.54      2.03 o 
   3  -2   8        0.01        0.04      0.47 o 
   4  -2   8        0.48       -0.25      0.48 o 
   5  -2   8       23.68       22.10      1.43 o 
   6  -2   8        6.88        6.58      1.18 o 
   7  -2   8        2.78        2.68      1.12 o 
   8  -2   8        5.37        3.87      1.59 o 
   9  -2   8        3.47        2.78      1.65 o 
  -8  -1   8        0.09       -0.48      1.42 o 
  -7  -1   8        1.01        2.34      1.17 o 
  -6  -1   8       15.00       15.24      1.75 o 
  -5  -1   8       34.45       32.77      1.72 o 
  -4  -1   8        5.78        4.96      0.92 o 
  -3  -1   8        6.87        8.04      0.65 o 
  -2  -1   8        1.48        0.53      0.42 o 
  -1  -1   8        0.74        1.81      0.41 o 
   0  -1   8        5.25        8.26      0.63 o 
   1  -1   8       72.19       65.33      4.09 o 
   2  -1   8        2.70        3.27      0.46 o 
   3  -1   8        0.28       -0.02      0.40 o 
   4  -1   8        0.02       -0.12      0.46 o 
   5  -1   8        0.89       -0.51      0.53 o 
   6  -1   8        4.57        3.63      0.90 o 
   7  -1   8       41.21       38.77      2.22 o 
   8  -1   8        1.30        2.71      1.48 o 
   9  -1   8        0.24        0.85      1.44 o 
  10  -1   8        0.33        0.00      1.53 o 
  -8   0   8        0.07       -0.83      1.09 o 
  -7   0   8        0.01       -0.48      0.99 o 
  -6   0   8        1.91        2.00      0.89 o 
  -5   0   8       40.99       39.01      1.80 o 
  -4   0   8       10.55        7.37      0.87 o 
  -3   0   8        0.03       -0.36      0.36 o 
  -2   0   8        0.41        0.08      0.33 o 
  -1   0   8       62.43       64.18      2.11 o 
   0   0   8        5.38        5.39      0.69 o 
   1   0   8       25.60       26.46      0.83 o 
   2   0   8       31.36       32.01      0.87 o 
   3   0   8      117.33      116.49      1.98 o 
   4   0   8       29.69       27.19      0.94 o 
   5   0   8       58.46       62.44      1.45 o 
   6   0   8       10.68        9.25      1.03 o 
   7   0   8       51.37       50.50      3.61 o 
   8   0   8       14.82       14.21      2.30 o 
   9   0   8        0.03        0.61      1.40 o 
  10   0   8        1.28        0.78      1.54 o 
  -8   1   8        1.24        0.62      1.21 o 
  -7   1   8        0.02       -0.15      0.86 o 
  -6   1   8        1.58        1.47      0.88 o 
  -5   1   8        0.91        0.98      0.79 o 
  -4   1   8       29.90       31.75      1.63 o 
  -3   1   8        5.44        5.22      0.70 o 
  -2   1   8        1.09        3.05      0.41 o 
  -1   1   8       44.41       40.29      0.87 o 
   0   1   8       25.12       30.06      0.76 o 
   1   1   8      152.57      168.63      1.70 o 
   2   1   8      122.24      132.33      1.36 o 
   3   1   8       10.30       11.24      0.62 o 
   4   1   8       12.56       14.19      0.83 o 
   5   1   8        4.84        5.95      0.64 o 
   6   1   8       21.83       19.36      1.27 o 
   7   1   8        8.79        9.23      1.39 o 
   8   1   8       40.05       38.27      2.87 o 
   9   1   8        1.82        0.72      1.33 o 
  10   1   8        0.07        0.02      1.51 o 
  -8   2   8        0.80        1.46      1.24 o 
  -7   2   8        2.74        1.63      0.94 o 
  -6   2   8       20.77       20.42      1.54 o 
  -5   2   8        0.37       -0.34      0.73 o 
  -4   2   8       67.52       63.44      4.32 o 
  -3   2   8      127.52      125.21      3.50 o 
  -2   2   8       50.49       52.15      1.51 o 
  -1   2   8       63.41       65.77      1.66 o 
   0   2   8       20.53       15.97      0.70 o 
   1   2   8       10.40        8.40      0.46 o 
   2   2   8       25.97       22.15      0.60 o 
   3   2   8        0.00       -0.02      0.30 o 
   4   2   8        1.05        0.79      0.40 o 
   5   2   8       27.69       29.13      1.04 o 
   6   2   8        0.84        1.00      0.77 o 
   7   2   8       35.60       32.03      1.73 o 
   8   2   8        2.61        1.17      1.09 o 
   9   2   8        4.42        3.77      1.69 o 
  10   2   8        3.02        2.80      1.66 o 
  -8   3   8        1.91        1.64      1.11 o 
  -7   3   8        0.04       -0.20      0.85 o 
  -6   3   8        2.64        2.42      0.91 o 
  -5   3   8       72.49       60.71      1.99 o 
  -4   3   8       42.99       44.71      3.08 o 
  -3   3   8      271.72      270.56      6.74 o 
  -2   3   8       55.15       62.91      2.09 o 
  -1   3   8        1.57        4.60      0.47 o 
   0   3   8       22.19       27.36      1.02 o 
   1   3   8        0.01        0.55      0.26 o 
   2   3   8       47.89       55.68      1.08 o 
   3   3   8       37.31       42.91      0.96 o 
   4   3   8        0.67        0.94      0.36 o 
   5   3   8       71.56       66.45      1.36 o 
   6   3   8      190.22      194.64      4.18 o 
   7   3   8        0.26        0.54      0.77 o 
   8   3   8        4.45        5.17      1.22 o 
   9   3   8        1.06        1.00      1.78 o 
  10   3   8        0.14       -0.30      1.41 o 
  -8   4   8        1.48        2.77      1.59 o 
  -7   4   8        1.27        1.05      0.90 o 
  -6   4   8        4.91        3.95      0.96 o 
  -5   4   8       51.85       51.74      1.84 o 
  -4   4   8      102.03       97.73      2.10 o 
  -3   4   8        0.64        0.91      0.46 o 
  -2   4   8      248.80      226.49      4.30 o 
  -1   4   8       95.66       97.81      1.78 o 
   0   4   8       19.35       18.26      0.53 o 
   1   4   8       56.25       57.04      0.94 o 
   2   4   8        0.69        0.65      0.34 o 
   3   4   8       93.78       97.75      1.64 o 
   4   4   8      133.83      129.33      1.81 o 
   5   4   8       31.17       35.26      1.39 o 
   6   4   8        1.30        1.84      0.68 o 
   7   4   8       11.12       11.06      1.28 o 
   8   4   8        0.31       -0.50      0.85 o 
   9   4   8        0.34        0.19      1.12 o 
  10   4   8        1.49        1.27      1.63 o 
  -7   5   8        0.47        0.30      1.03 o 
  -6   5   8       17.13       17.64      1.63 o 
  -5   5   8        2.76        0.90      0.71 o 
  -4   5   8        7.36        9.40      0.88 o 
  -3   5   8        7.71        8.34      0.62 o 
  -2   5   8        1.15        1.84      0.37 o 
  -1   5   8       10.19       10.63      0.47 o 
   0   5   8       16.33       12.02      0.46 o 
   1   5   8       19.24       23.20      0.60 o 
   2   5   8      167.86      168.41      4.15 o 
   3   5   8      481.32      482.84      8.57 o 
   4   5   8       15.07       11.84      0.77 o 
   5   5   8      210.81      205.51      3.87 o 
   6   5   8      102.76      100.42      3.40 o 
   7   5   8       15.35       19.20      1.54 o 
   8   5   8        6.00        6.89      1.18 o 
   9   5   8        1.88        1.56      1.19 o 
  10   5   8        2.05        2.71      1.75 o 
  -7   6   8        0.00       -0.29      1.12 o 
  -6   6   8        0.73        1.08      0.91 o 
  -5   6   8       18.13       19.60      1.50 o 
  -4   6   8        5.38        5.64      0.77 o 
  -3   6   8        2.01        2.19      0.40 o 
  -2   6   8       51.50       52.86      1.56 o 
  -1   6   8       42.81       53.15      2.76 o 
   0   6   8        9.19        7.75      0.50 o 
   1   6   8        7.73        6.89      0.52 o 
   2   6   8      113.13      115.80      3.87 o 
   3   6   8       30.87       29.59      0.84 o 
   4   6   8       51.13       49.81      1.25 o 
   5   6   8       20.46       19.62      1.02 o 
   6   6   8       15.16       17.72      1.17 o 
   7   6   8       83.43       92.58      2.57 o 
   8   6   8        1.70        1.55      0.92 o 
   9   6   8        1.27        0.83      1.20 o 
  10   6   8        6.79       10.41      2.43 o 
  -7   7   8        0.08        1.50      1.26 o 
  -6   7   8       11.78       15.03      2.45 o 
  -5   7   8        0.08        0.52      0.94 o 
  -4   7   8        4.60        5.44      0.63 o 
  -3   7   8        4.13        3.62      0.62 o 
  -2   7   8        4.24        3.67      0.63 o 
  -1   7   8        3.59        2.97      1.44 o 
   0   7   8        1.48        0.36      1.21 o 
   1   7   8       28.41       30.54      2.77 o 
   2   7   8       29.59       29.11      1.11 o 
   3   7   8        0.06       -0.13      0.33 o 
   4   7   8        0.24        0.57      0.44 o 
   5   7   8        5.83        6.18      0.75 o 
   6   7   8       32.52       36.73      1.48 o 
   7   7   8        0.23       -0.16      0.77 o 
   8   7   8        0.59        0.88      0.88 o 
   9   7   8        0.10        0.42      1.16 o 
  -6   8   8        1.10        0.71      0.64 o 
  -5   8   8        3.26        3.50      0.97 o 
  -4   8   8        3.25        2.37      0.86 o 
  -3   8   8        1.42        1.70      0.51 o 
  -2   8   8       29.68       22.58      0.94 o 
   2   8   8        3.53        4.24      0.66 o 
   3   8   8       54.09       51.97      1.18 o 
   4   8   8        6.54        7.19      0.67 o 
   5   8   8       39.31       33.60      1.33 o 
   6   8   8       46.50       44.98      1.64 o 
   7   8   8       11.02       11.91      1.36 o 
   8   8   8        0.91        2.30      1.01 o 
   9   8   8        0.04        0.32      1.15 o 
  -6   9   8        2.12        1.69      1.17 o 
  -5   9   8        3.38        1.89      0.91 o 
  -4   9   8        6.37        7.44      1.17 o 
  -3   9   8        1.82        0.81      0.49 o 
   2   9   8        7.74        6.92      0.71 o 
   3   9   8       54.09       54.72      2.07 o 
   4   9   8       25.28       20.63      1.09 o 
   5   9   8       42.65       46.53      3.14 o 
   6   9   8       37.48       39.61      1.77 o 
   7   9   8        6.71        7.72      1.17 o 
   8   9   8        1.79        0.71      0.97 o 
   9   9   8        0.89        1.24      1.30 o 
  -5  10   8        1.79        3.55      1.11 o 
  -4  10   8        0.79        0.61      0.78 o 
  -3  10   8        4.03        5.26      0.69 o 
   2  10   8        5.85        4.52      0.71 o 
   3  10   8       10.12        8.24      0.83 o 
   4  10   8       16.86       17.42      1.45 o 
   5  10   8        0.45        0.17      0.75 o 
   6  10   8        0.30        0.15      0.91 o 
   7  10   8        0.16        0.25      0.98 o 
   8  10   8        0.22        0.33      1.20 o 
  -4  11   8        0.87       -0.27      0.78 o 
  -3  11   8        0.00        0.28      0.50 o 
   2  11   8        0.00       -0.47      0.47 o 
   3  11   8        3.16        3.23      0.63 o 
   4  11   8        1.58        1.57      0.83 o 
   5  11   8       11.50       10.80      1.51 o 
   6  11   8        0.21        0.20      1.08 o 
   7  11   8        1.32        2.46      1.31 o 
  -3  12   8        0.22        0.18      0.64 o 
   2  12   8        0.87        0.96      0.44 o 
   3  12   8        0.13       -0.06      0.65 o 
   4  12   8        0.58        0.07      0.81 o 
   5  12   8        0.02       -0.48      0.87 o 
   6  12   8        1.96        1.72      1.20 o 
  -2  13   8        0.01        0.43      0.57 o 
   1  13   8        1.87        1.28      0.55 o 
   2  13   8        0.83        0.25      0.50 o 
   3  13   8        0.51        1.07      0.76 o 
   4  13   8        0.08        0.30      0.84 o 
   5  13   8        0.57        1.31      1.08 o 
   1  14   8        0.39        0.45      0.61 o 
   2  14   8        0.71        1.42      0.73 o 
   3  14   8        0.61        1.02      0.83 o 
  -2 -10   9        3.27        2.81      1.44 o 
  -1 -10   9        3.79        2.58      1.39 o 
   0 -10   9        0.04        0.33      1.21 o 
   1 -10   9        1.17        2.10      1.33 o 
   2 -10   9        0.01        0.27      1.27 o 
   3 -10   9        0.12       -1.19      1.19 o 
  -3  -9   9        0.61        2.00      1.70 o 
  -2  -9   9        0.01        0.23      1.21 o 
  -1  -9   9        4.48        5.75      1.46 o 
   0  -9   9        1.92        1.16      1.23 o 
   1  -9   9        0.33       -0.76      1.04 o 
   2  -9   9        1.24        2.10      1.24 o 
   3  -9   9        4.84        6.53      1.51 o 
   4  -9   9        0.38        0.44      1.23 o 
  -5  -8   9        0.58        0.24      1.64 o 
  -4  -8   9        3.19        3.56      2.14 o 
  -3  -8   9        0.02        0.69      1.54 o 
  -2  -8   9       12.09       14.78      1.96 o 
  -1  -8   9        4.58        5.01      1.32 o 
   0  -8   9        1.62        2.07      1.15 o 
   1  -8   9        0.66        0.94      1.11 o 
   2  -8   9        0.07       -0.21      0.97 o 
   3  -8   9        0.16       -0.53      1.06 o 
   4  -8   9        1.60        2.71      1.27 o 
   5  -8   9        0.82        1.14      1.25 o 
   6  -8   9        1.28        1.19      1.34 o 
  -5  -7   9        1.90        2.02      1.72 o 
  -4  -7   9        0.87        0.76      1.38 o 
  -3  -7   9        0.38       -0.22      1.32 o 
  -2  -7   9        0.08        0.06      0.98 o 
  -1  -7   9        4.19        3.21      1.13 o 
   0  -7   9        5.43        5.89      1.26 o 
   1  -7   9        2.49        2.74      1.13 o 
   2  -7   9        6.25        5.89      1.14 o 
   3  -7   9        2.66        1.34      1.03 o 
   4  -7   9        0.09       -0.05      1.01 o 
   5  -7   9        1.65        0.95      1.08 o 
   6  -7   9        0.01       -0.19      1.02 o 
   7  -7   9        0.19        0.45      2.38 o 
  -6  -6   9        0.00       -0.66      2.32 o 
  -5  -6   9        9.22        9.86      2.17 o 
  -4  -6   9       11.62       11.00      2.15 o 
  -3  -6   9        0.01       -0.44      1.07 o 
  -2  -6   9        9.07        8.14      1.21 o 
  -1  -6   9       32.41       29.78      1.82 o 
   0  -6   9        3.36        2.09      0.91 o 
   1  -6   9      107.85      110.92      2.77 o 
   2  -6   9       10.03        7.69      1.05 o 
   3  -6   9       13.80       11.78      1.34 o 
   4  -6   9        1.21        1.32      1.07 o 
   5  -6   9        2.85        2.59      0.97 o 
   6  -6   9        0.12       -0.56      0.91 o 
   7  -6   9        0.26        0.28      1.22 o 
  -6  -5   9       16.71       22.01      2.79 o 
  -5  -5   9        0.01       -0.11      1.30 o 
  -4  -5   9        0.92        2.59      1.49 o 
  -3  -5   9        3.44        3.00      1.15 o 
  -2  -5   9        6.63        7.13      1.13 o 
  -1  -5   9        0.51        0.14      0.76 o 
   0  -5   9       12.79       11.99      1.12 o 
   1  -5   9       29.03       26.13      1.45 o 
   2  -5   9       45.81       44.65      1.79 o 
   3  -5   9        0.12       -0.64      0.64 o 
   4  -5   9       11.18       11.45      1.07 o 
   5  -5   9        0.97        0.27      0.82 o 
   6  -5   9        0.02        0.78      1.06 o 
   7  -5   9        0.30        0.03      1.14 o 
   8  -5   9        4.58        8.53      2.17 o 
  -7  -4   9        0.60        1.42      1.57 o 
  -6  -4   9        0.09        0.92      1.47 o 
  -5  -4   9        0.81        3.33      1.51 o 
  -4  -4   9        3.10        3.18      1.48 o 
  -3  -4   9        0.23        0.42      0.89 o 
  -2  -4   9       14.54       15.97      1.30 o 
  -1  -4   9        3.13        2.97      0.68 o 
   0  -4   9      127.52      124.14      2.23 o 
   1  -4   9      563.10      582.75     19.07 o 
   2  -4   9        3.79        2.81      0.80 o 
   3  -4   9       89.16       74.92      2.02 o 
   4  -4   9       15.06       13.87      1.16 o 
   5  -4   9        5.14        4.67      1.18 o 
   6  -4   9        9.55       11.02      1.63 o 
   7  -4   9        3.23        3.50      1.34 o 
   8  -4   9        3.37        3.15      1.85 o 
  -7  -3   9        4.34        2.37      2.88 o 
  -6  -3   9       20.55       25.76      2.84 o 
  -5  -3   9        0.22        0.05      0.99 o 
  -4  -3   9        1.86        1.77      1.00 o 
  -3  -3   9       18.81       13.03      1.33 o 
  -2  -3   9        0.40       -0.08      0.55 o 
  -1  -3   9        8.57       10.44      0.83 o 
   0  -3   9        8.26        8.32      0.76 o 
   1  -3   9      137.09      138.84      4.74 o 
   2  -3   9        7.23        5.74      0.80 o 
   3  -3   9        3.59        3.22      0.68 o 
   4  -3   9        2.49        1.82      0.66 o 
   5  -3   9        1.69        0.05      0.92 o 
   6  -3   9        7.35        4.87      1.28 o 
   7  -3   9       11.23        9.62      1.59 o 
   8  -3   9        4.03        5.67      1.93 o 
   9  -3   9        1.39        1.69      1.79 o 
  -7  -2   9        2.62        3.33      1.64 o 
  -6  -2   9        0.14       -0.34      1.08 o 
  -5  -2   9        0.43        0.62      0.96 o 
  -4  -2   9       23.09       19.43      1.49 o 
  -3  -2   9       15.59       15.53      1.32 o 
  -2  -2   9        3.32        2.79      0.63 o 
  -1  -2   9       46.34       44.88      1.93 o 
   0  -2   9       80.96       82.81      2.34 o 
   1  -2   9      400.50      381.06     10.43 o 
   2  -2   9       51.80       42.37      1.36 o 
   3  -2   9        6.21        5.92      0.68 o 
   4  -2   9        0.79        1.32      0.62 o 
   5  -2   9        0.20        1.05      0.90 o 
   6  -2   9       15.79       15.68      1.66 o 
   7  -2   9        0.74        1.08      1.30 o 
   8  -2   9        6.55        5.88      1.84 o 
   9  -2   9        0.09       -1.09      1.57 o 
  -7  -1   9        5.82        5.56      1.48 o 
  -6  -1   9        1.86        2.81      1.19 o 
  -5  -1   9        1.63        0.85      0.81 o 
  -4  -1   9       19.58       16.67      1.36 o 
  -3  -1   9       79.70       76.68      4.90 o 
  -2  -1   9       12.89       15.86      0.86 o 
  -1  -1   9        0.12        0.46      0.39 o 
   0  -1   9        5.46        7.96      0.67 o 
   1  -1   9       46.45       52.02      1.36 o 
   2  -1   9        0.35        0.20      0.43 o 
   3  -1   9       45.36       42.70      1.54 o 
   4  -1   9        3.04        2.98      0.65 o 
   5  -1   9       30.28       33.52      1.49 o 
   6  -1   9       42.28       42.40      2.01 o 
   7  -1   9        4.42        3.14      1.50 o 
   8  -1   9        0.95        2.25      1.45 o 
   9  -1   9        5.15        4.95      1.71 o 
  -8   0   9        0.35        0.00      1.50 o 
  -7   0   9        0.11       -0.55      1.11 o 
  -6   0   9        5.06        4.39      1.05 o 
  -5   0   9        5.93        5.17      1.01 o 
  -4   0   9        0.46        0.58      0.72 o 
  -3   0   9        2.93        0.96      0.70 o 
  -2   0   9        0.39        1.34      0.44 o 
  -1   0   9        0.09        0.11      0.37 o 
   0   0   9        1.35        0.98      0.32 o 
   1   0   9      565.91      585.05      9.87 o 
   2   0   9       75.50       88.48      1.42 o 
   3   0   9       65.89       65.18      1.39 o 
   4   0   9        6.85        3.74      0.81 o 
   5   0   9       33.65       33.88      1.36 o 
   6   0   9       27.29       27.72      1.33 o 
   7   0   9       10.15       11.83      1.50 o 
   8   0   9        0.10        0.31      1.26 o 
   9   0   9        1.35        1.42      1.55 o 
  10   0   9        1.18        0.08      1.54 o 
  -8   1   9        0.25       -0.51      1.50 o 
  -7   1   9        4.47        6.03      1.44 o 
  -6   1   9        1.85        1.38      0.90 o 
  -5   1   9       17.22       15.20      1.36 o 
  -4   1   9        0.14        0.16      0.67 o 
  -3   1   9        2.85        3.36      0.80 o 
  -2   1   9        1.05        0.51      0.40 o 
  -1   1   9        2.37        2.57      0.40 o 
   0   1   9      125.18      135.40      2.25 o 
   1   1   9       51.69       48.82      1.00 o 
   2   1   9       14.30       16.75      0.70 o 
   3   1   9       20.41       20.59      1.12 o 
   4   1   9       18.54       14.91      0.82 o 
   5   1   9        3.39        3.73      0.74 o 
   6   1   9        4.20        4.00      0.91 o 
   7   1   9       28.96       31.26      2.11 o 
   8   1   9       22.85       18.27      2.25 o 
   9   1   9        6.12        4.30      1.75 o 
  10   1   9        3.92        4.05      1.92 o 
  -8   2   9        0.75        1.39      2.25 o 
  -7   2   9        0.23        0.62      0.95 o 
  -6   2   9        4.78        4.55      1.04 o 
  -5   2   9        3.83        3.09      0.99 o 
  -4   2   9        6.40        7.17      0.97 o 
  -3   2   9       22.90       21.85      1.20 o 
  -2   2   9       16.84       16.50      0.97 o 
  -1   2   9        2.37        1.87      0.47 o 
   0   2   9       27.84       27.06      0.94 o 
   1   2   9      117.63      114.07      2.09 o 
   2   2   9        0.43        0.02      0.28 o 
   3   2   9        2.63        2.03      0.42 o 
   4   2   9        1.64        1.45      0.46 o 
   5   2   9        0.96        1.57      0.71 o 
   6   2   9       31.08       30.58      1.64 o 
   7   2   9       21.98       20.61      1.69 o 
   8   2   9       13.82       16.28      1.88 o 
   9   2   9        7.26        5.10      1.75 o 
  10   2   9        0.41       -0.56      1.37 o 
  -7   3   9        1.50        1.42      0.99 o 
  -6   3   9        0.03       -0.77      0.77 o 
  -5   3   9       11.98       12.31      1.26 o 
  -4   3   9        0.11       -0.66      0.66 o 
  -3   3   9       83.30       83.64      3.77 o 
  -2   3   9        3.10        3.08      0.51 o 
  -1   3   9       83.01       85.69      2.50 o 
   0   3   9       30.95       30.13      0.91 o 
   1   3   9       11.87       13.88      0.66 o 
   2   3   9        5.27        4.50      0.47 o 
   3   3   9        1.38        2.31      0.48 o 
   4   3   9        0.09       -0.22      0.38 o 
   5   3   9       61.87       65.61      1.99 o 
   6   3   9        0.21        0.02      0.71 o 
   7   3   9       45.00       43.14      1.96 o 
   8   3   9        0.00        0.29      0.94 o 
   9   3   9        0.04       -1.12      1.12 o 
  10   3   9        3.38        2.25      1.79 o 
  -7   4   9        3.28        3.05      1.22 o 
  -6   4   9        0.28        0.08      0.78 o 
  -5   4   9       15.54       17.16      1.39 o 
  -4   4   9       18.34       20.60      1.33 o 
  -3   4   9        4.36        4.05      0.60 o 
  -2   4   9       47.90       40.27      1.43 o 
  -1   4   9        0.04       -0.18      0.37 o 
   0   4   9        5.99        4.22      0.41 o 
   1   4   9       39.98       44.82      0.90 o 
   2   4   9       88.84       90.94      1.36 o 
   3   4   9        6.90        8.81      0.74 o 
   4   4   9       22.18       21.96      1.01 o 
   5   4   9        4.95        4.36      0.84 o 
   6   4   9        0.12       -0.17      0.56 o 
   7   4   9        2.12        2.00      0.85 o 
   8   4   9        0.78        0.55      1.02 o 
   9   4   9        0.05       -1.02      1.02 o 
  10   4   9        0.50        0.74      2.23 o 
  -7   5   9        0.11        1.17      1.09 o 
  -6   5   9        0.01       -0.21      0.89 o 
  -5   5   9        1.32        0.68      0.85 o 
  -4   5   9        0.37       -0.03      0.62 o 
  -3   5   9        9.66        8.58      0.70 o 
  -2   5   9       25.67       25.42      0.85 o 
  -1   5   9        6.23        5.37      0.50 o 
   0   5   9        0.96        1.14      0.28 o 
   1   5   9       24.29       29.60      0.78 o 
   2   5   9        0.00        0.22      0.35 o 
   3   5   9        0.02        0.14      0.40 o 
   4   5   9        0.43       -0.17      0.50 o 
   5   5   9       63.48       69.39      1.75 o 
   6   5   9        0.78        0.71      0.61 o 
   7   5   9        6.85        5.76      1.05 o 
   8   5   9        0.07       -0.29      0.82 o 
   9   5   9        1.71        0.93      1.17 o 
  10   5   9        7.39        9.08      2.83 o 
  -7   6   9        1.02        0.09      1.22 o 
  -6   6   9        2.11        2.20      1.19 o 
  -5   6   9        3.10        4.29      0.99 o 
  -4   6   9        2.06        1.75      0.63 o 
  -3   6   9        0.52        1.19      0.45 o 
  -2   6   9       13.85       10.60      0.61 o 
  -1   6   9        2.50        2.83      0.35 o 
   0   6   9       39.02       36.13      0.67 o 
   1   6   9        0.13       -0.13      0.27 o 
   2   6   9       18.80       20.72      0.73 o 
   3   6   9        5.55        7.94      0.65 o 
   4   6   9       58.91       54.02      1.38 o 
   5   6   9        8.72        7.10      0.81 o 
   6   6   9       61.81       64.31      2.88 o 
   7   6   9        1.52        1.75      0.85 o 
   8   6   9        2.99        4.51      1.06 o 
   9   6   9        5.76        3.59      1.37 o 
  -6   7   9        0.80        1.27      1.13 o 
  -5   7   9       16.50       19.78      1.28 o 
  -4   7   9        0.32        0.31      0.52 o 
  -3   7   9        2.43        3.13      0.67 o 
  -2   7   9        3.18        2.41      0.51 o 
  -1   7   9        2.88        2.72      0.61 o 
   0   7   9       23.79       20.65      0.71 o 
   1   7   9       60.54       58.55      2.43 o 
   2   7   9       57.83       60.57      2.22 o 
   3   7   9        3.95        3.71      0.45 o 
   4   7   9        2.04        2.47      0.51 o 
   5   7   9        8.21        6.34      0.77 o 
   6   7   9        2.26        1.41      0.67 o 
   7   7   9       14.21       15.91      1.49 o 
   8   7   9        0.66        0.44      0.90 o 
   9   7   9        2.21        3.56      1.35 o 
  -6   8   9        4.21        5.64      1.41 o 
  -5   8   9        4.40        6.60      1.25 o 
  -4   8   9        0.97        0.90      0.83 o 
  -3   8   9        2.12        2.17      0.59 o 
  -2   8   9        0.59        0.21      0.41 o 
   1   8   9       27.28       24.24      0.79 o 
   2   8   9       12.16       10.73      0.84 o 
   3   8   9       57.35       51.77      2.11 o 
   4   8   9       16.19       17.57      0.97 o 
   5   8   9        5.37        3.72      0.77 o 
   6   8   9       69.80       76.34      2.24 o 
   7   8   9        3.64        3.01      0.95 o 
   8   8   9        3.07        4.12      1.14 o 
   9   8   9        0.04        1.01      1.22 o 
  -5   9   9        3.49        2.43      1.11 o 
  -4   9   9        0.59        0.22      0.78 o 
  -3   9   9        1.05        1.19      0.53 o 
  -2   9   9       13.39       13.35      1.10 o 
   2   9   9        0.00        0.26      0.34 o 
   3   9   9        0.45        0.59      0.50 o 
   4   9   9       11.42       11.96      0.99 o 
   5   9   9        5.02        5.28      0.98 o 
   6   9   9        8.78       10.17      1.34 o 
   7   9   9        6.60        9.13      1.24 o 
   8   9   9        0.12        0.53      0.96 o 
  -5  10   9        0.23        1.09      1.03 o 
  -4  10   9        0.06       -0.50      0.74 o 
  -3  10   9        0.17        0.01      0.50 o 
  -2  10   9        0.01       -0.18      0.45 o 
   2  10   9        8.85        7.18      0.82 o 
   3  10   9       10.52        8.82      1.25 o 
   4  10   9        0.47        1.19      0.76 o 
   5  10   9       17.46       16.39      1.67 o 
   6  10   9       44.76       49.57      2.28 o 
   7  10   9        0.36       -0.18      1.00 o 
   8  10   9        1.69        1.57      1.20 o 
  -4  11   9        0.01        0.86      0.84 o 
  -3  11   9        3.37        4.62      0.67 o 
   2  11   9        1.94        1.96      0.56 o 
   3  11   9        0.14       -0.35      0.50 o 
   4  11   9        0.57        0.81      0.80 o 
   5  11   9        0.42        0.36      0.92 o 
   6  11   9        0.55       -0.34      1.11 o 
   7  11   9        0.82        0.70      1.82 o 
  -3  12   9        0.18        0.36      0.67 o 
   2  12   9        4.67        3.81      0.81 o 
   3  12   9        0.47        0.49      0.64 o 
   4  12   9        0.15        0.56      0.83 o 
   5  12   9        2.98        3.33      1.11 o 
   6  12   9        1.34        1.78      1.24 o 
   2  13   9        2.47        2.86      0.58 o 
   3  13   9        0.00        0.11      0.67 o 
   4  13   9        0.51        0.09      0.84 o 
   5  13   9        0.15       -0.16      0.97 o 
   2  14   9        0.01        0.83      0.65 o 
  -2  -9  10        0.03        2.21      1.75 o 
  -1  -9  10        0.21        1.57      1.68 o 
   0  -9  10        0.04       -0.10      1.20 o 
   1  -9  10        1.39        2.88      1.37 o 
   2  -9  10        2.13        1.68      1.31 o 
   3  -9  10        0.54       -0.06      1.23 o 
  -4  -8  10        0.45        1.09      1.59 o 
  -3  -8  10        0.36        0.67      1.54 o 
  -2  -8  10        3.17        2.43      1.71 o 
  -1  -8  10        6.42        6.14      1.50 o 
   0  -8  10        1.24        3.20      1.28 o 
   1  -8  10        0.16       -0.02      1.05 o 
   2  -8  10        2.82        2.91      1.33 o 
   3  -8  10        0.01       -0.97      1.08 o 
   4  -8  10        0.13       -0.36      1.26 o 
   5  -8  10        0.31        1.49      1.34 o 
  -5  -7  10        3.57        3.33      2.65 o 
  -4  -7  10        0.10       -1.33      1.33 o 
  -3  -7  10        0.01        1.10      1.52 o 
  -2  -7  10        3.62        3.22      1.56 o 
  -1  -7  10        0.09       -0.16      0.98 o 
   0  -7  10        2.27        1.39      1.13 o 
   1  -7  10        0.19       -0.89      0.97 o 
   2  -7  10        5.56        5.02      1.34 o 
   3  -7  10        3.04        3.91      1.27 o 
   4  -7  10        0.10       -0.51      1.07 o 
   5  -7  10        0.09        0.33      1.14 o 
   6  -7  10        0.03        0.10      1.24 o 
  -5  -6  10        0.37       -0.26      1.54 o 
  -4  -6  10        3.45        3.99      1.48 o 
  -3  -6  10        0.00        1.85      1.20 o 
  -2  -6  10        7.01        7.00      1.46 o 
  -1  -6  10        0.00       -0.06      0.85 o 
   0  -6  10        0.03       -0.25      0.84 o 
   1  -6  10        1.59        3.24      1.04 o 
   2  -6  10        7.74        9.44      1.49 o 
   3  -6  10        0.07       -0.68      0.90 o 
   4  -6  10        0.04       -0.07      0.98 o 
   5  -6  10        0.43        0.02      1.12 o 
   6  -6  10        2.39        2.19      1.13 o 
   7  -6  10        0.02        0.28      1.31 o 
  -6  -5  10        0.00       -0.31      1.43 o 
  -5  -5  10        0.05       -0.91      1.42 o 
  -4  -5  10        3.52        3.81      1.64 o 
  -3  -5  10        0.75        0.95      1.10 o 
  -2  -5  10       10.86        5.69      1.34 o 
  -1  -5  10       22.64       22.18      1.81 o 
   0  -5  10       39.06       41.37      2.00 o 
   1  -5  10       19.18       22.94      1.69 o 
   2  -5  10       22.11       25.73      1.75 o 
   3  -5  10        0.00       -0.43      0.84 o 
   4  -5  10        0.05        0.27      0.86 o 
   5  -5  10        1.59        1.20      0.92 o 
   6  -5  10        0.00       -0.91      0.91 o 
   7  -5  10        0.68        0.93      1.59 o 
  -6  -4  10        1.11       -0.11      1.57 o 
  -5  -4  10        0.01       -0.15      1.38 o 
  -4  -4  10        0.63        1.61      1.35 o 
  -3  -4  10       11.79        9.56      1.31 o 
  -2  -4  10        0.46       -0.74      0.76 o 
  -1  -4  10        2.51        3.84      0.83 o 
   0  -4  10        3.08        2.85      0.79 o 
   1  -4  10       37.78       34.32      1.59 o 
   2  -4  10        3.74        3.03      0.85 o 
   3  -4  10        0.02       -0.75      0.75 o 
   4  -4  10        0.00       -0.70      0.70 o 
   5  -4  10        0.04        0.09      0.77 o 
   6  -4  10        0.45        0.48      1.08 o 
   7  -4  10        0.23       -1.39      1.40 o 
   8  -4  10        1.29        2.16      1.70 o 
  -7  -3  10        6.33        7.38      2.97 o 
  -6  -3  10        0.39       -0.12      1.34 o 
  -5  -3  10        0.51       -0.06      1.26 o 
  -4  -3  10        4.81        5.88      1.27 o 
  -3  -3  10        2.49        2.56      0.93 o 
  -2  -3  10        0.03        0.81      0.68 o 
  -1  -3  10        0.34        0.34      0.57 o 
   0  -3  10        0.66        0.69      0.60 o 
   1  -3  10       16.56       20.83      1.53 o 
   2  -3  10        1.11        0.63      0.63 o 
   3  -3  10        0.37       -0.14      0.74 o 
   4  -3  10        4.00        2.21      0.81 o 
   5  -3  10       17.04       13.82      1.74 o 
   6  -3  10        0.16       -0.40      0.99 o 
   7  -3  10        0.09        0.93      1.49 o 
   8  -3  10        2.73        6.71      1.99 o 
  -7  -2  10        0.14       -0.63      1.48 o 
  -6  -2  10        4.55        2.75      1.31 o 
  -5  -2  10        2.60        3.71      1.22 o 
  -4  -2  10        0.24       -0.27      1.07 o 
  -3  -2  10       58.30       53.57      1.84 o 
  -2  -2  10        6.21        3.48      0.77 o 
  -1  -2  10       24.27       21.80      1.14 o 
   0  -2  10      168.97      172.56      5.84 o 
   1  -2  10       91.99       90.06      2.07 o 
   2  -2  10       85.85       84.63      1.85 o 
   3  -2  10        1.48        1.85      0.60 o 
   4  -2  10        3.55        2.11      0.75 o 
   5  -2  10       12.62       11.56      1.59 o 
   6  -2  10        6.15        3.82      1.53 o 
   7  -2  10        0.07        0.44      1.40 o 
   8  -2  10        2.49        3.48      1.67 o 
   9  -2  10        1.96        3.43      1.87 o 
  -7  -1  10        6.37        6.91      1.62 o 
  -6  -1  10        1.10       -0.09      1.09 o 
  -5  -1  10        1.35        1.52      1.06 o 
  -4  -1  10        7.11        5.95      1.05 o 
  -3  -1  10        0.90        0.97      0.79 o 
  -2  -1  10       15.25       14.83      1.19 o 
  -1  -1  10       32.86       33.92      1.25 o 
   0  -1  10        3.38        3.83      0.54 o 
   1  -1  10      146.72      142.16      2.00 o 
   2  -1  10      134.40      138.84      3.50 o 
   3  -1  10        2.76        3.19      0.61 o 
   4  -1  10       20.80       17.60      1.24 o 
   5  -1  10       36.09       31.44      2.05 o 
   6  -1  10        6.07        5.61      1.62 o 
   7  -1  10        0.00        0.93      1.28 o 
   8  -1  10        1.79        2.84      1.70 o 
   9  -1  10        0.03       -0.88      1.62 o 
  -7   0  10        3.26        2.07      1.32 o 
  -6   0  10        9.84       12.08      1.72 o 
  -5   0  10        0.25        0.12      0.80 o 
  -4   0  10       21.40       18.99      1.51 o 
  -3   0  10       35.34       25.67      1.52 o 
  -2   0  10        0.77        0.68      0.59 o 
  -1   0  10        0.28       -0.20      0.50 o 
   0   0  10       36.15       35.94      1.09 o 
   1   0  10       90.64       71.16      3.81 o 
   2   0  10        3.76        3.62      0.57 o 
   3   0  10       34.34       36.82      1.11 o 
   4   0  10        0.49        0.56      0.61 o 
   5   0  10       12.59        7.58      1.07 o 
   6   0  10        2.63        2.10      0.99 o 
   7   0  10        3.82        2.36      1.13 o 
   8   0  10        8.07        6.97      1.80 o 
   9   0  10       12.87        8.77      2.14 o 
  -7   1  10        4.16        4.37      1.44 o 
  -6   1  10        1.69        2.60      1.02 o 
  -5   1  10        0.07       -0.46      0.79 o 
  -4   1  10        0.39        0.99      0.77 o 
  -3   1  10        0.01       -0.35      0.60 o 
  -2   1  10        6.77        5.51      0.75 o 
  -1   1  10       27.98       29.97      1.17 o 
   0   1  10      132.90      125.92      2.73 o 
   1   1  10      321.72      309.21      4.34 o 
   2   1  10       59.42       57.41      1.22 o 
   3   1  10        0.00       -0.34      0.34 o 
   4   1  10        3.15        2.86      0.64 o 
   5   1  10        9.95        7.02      0.91 o 
   6   1  10        0.38        0.21      0.67 o 
   7   1  10       23.04       24.99      2.20 o 
   8   1  10        0.02        1.43      1.41 o 
   9   1  10       10.34        8.70      2.04 o 
  -7   2  10        6.71        5.99      1.52 o 
  -6   2  10        0.17        0.48      0.89 o 
  -5   2  10        1.75        0.94      0.86 o 
  -4   2  10        0.01       -0.67      0.67 o 
  -3   2  10        9.31       10.69      1.06 o 
  -2   2  10       49.93       51.17      2.11 o 
  -1   2  10       15.71       15.68      1.02 o 
   0   2  10       46.81       45.46      1.65 o 
   1   2  10        4.50        7.20      0.71 o 
   2   2  10       27.92       26.35      0.77 o 
   3   2  10       11.56       10.63      0.72 o 
   4   2  10        4.34        3.84      0.70 o 
   5   2  10       58.47       57.89      1.98 o 
   6   2  10       11.68       12.64      1.35 o 
   7   2  10        7.07        6.39      1.27 o 
   8   2  10       32.76       35.62      2.33 o 
   9   2  10        2.74        3.42      1.72 o 
  10   2  10        7.56        6.23      2.17 o 
  -7   3  10        4.93        6.86      1.30 o 
  -6   3  10        0.00       -0.37      0.84 o 
  -5   3  10        0.97        1.55      0.86 o 
  -4   3  10       23.17       19.33      1.38 o 
  -3   3  10       33.51       33.97      1.36 o 
  -2   3  10       12.87       13.90      0.90 o 
  -1   3  10      215.47      227.84      4.48 o 
   0   3  10       13.33       14.81      0.84 o 
   1   3  10       29.15       32.07      0.94 o 
   2   3  10       30.34       36.24      0.89 o 
   3   3  10        4.41        4.98      0.61 o 
   4   3  10       10.87       14.63      1.08 o 
   5   3  10       50.72       60.53      2.02 o 
   6   3  10        0.01       -0.23      0.72 o 
   7   3  10        2.03        2.33      0.89 o 
   8   3  10       12.88       17.31      2.45 o 
   9   3  10        7.14        4.90      1.82 o 
  10   3  10        0.95        1.55      1.72 o 
  -7   4  10        1.68        1.46      1.18 o 
  -6   4  10        0.00        0.29      0.98 o 
  -5   4  10        0.05       -0.54      0.75 o 
  -4   4  10        0.00       -0.48      0.59 o 
  -3   4  10       44.23       38.69      1.34 o 
  -2   4  10       73.50       73.75      2.18 o 
  -1   4  10       35.74       34.83      1.04 o 
   0   4  10       92.30       90.45      2.09 o 
   1   4  10        0.06        0.25      0.34 o 
   2   4  10        1.10        1.08      0.41 o 
   3   4  10      128.95      132.75      1.87 o 
   4   4  10      121.71      122.19      2.14 o 
   5   4  10      119.92      124.92      2.60 o 
   6   4  10       47.22       52.26      1.99 o 
   7   4  10        2.01        2.47      0.90 o 
   8   4  10        0.05       -0.10      0.99 o 
   9   4  10        0.00       -0.98      1.10 o 
  10   4  10        0.22        3.51      2.52 o 
  -7   5  10        0.49        0.63      1.98 o 
  -6   5  10        0.18        0.29      0.95 o 
  -5   5  10        2.40        1.91      0.98 o 
  -4   5  10       10.78       11.97      1.12 o 
  -3   5  10        7.72        9.45      0.86 o 
  -2   5  10       25.57       25.43      1.00 o 
  -1   5  10       28.38       26.38      0.88 o 
   0   5  10       32.95       33.44      0.83 o 
   1   5  10        6.58        7.86      0.60 o 
   2   5  10       55.65       62.68      1.15 o 
   3   5  10        2.47        2.99      0.60 o 
   4   5  10      189.74      186.59      4.08 o 
   5   5  10       23.69       23.97      1.43 o 
   6   5  10       39.00       36.45      2.35 o 
   7   5  10        0.26       -0.17      0.76 o 
   8   5  10        0.24        0.36      1.00 o 
   9   5  10        0.01       -1.08      1.08 o 
  -6   6  10        0.53        0.22      1.18 o 
  -5   6  10        2.57        1.96      0.88 o 
  -4   6  10        0.84        0.89      0.69 o 
  -3   6  10        7.05        7.50      0.76 o 
  -2   6  10        2.20        2.91      0.51 o 
  -1   6  10       14.90       19.03      0.89 o 
   0   6  10        3.81        3.80      0.42 o 
   1   6  10        4.18        4.21      0.44 o 
   2   6  10        7.11        7.58      0.61 o 
   3   6  10       32.20       34.42      1.34 o 
   4   6  10        1.15        0.75      0.56 o 
   5   6  10       21.95       20.58      1.20 o 
   6   6  10        6.82        6.85      0.86 o 
   7   6  10        0.47        0.71      0.80 o 
   8   6  10        0.07       -0.48      0.85 o 
   9   6  10        0.28       -0.37      1.12 o 
  -6   7  10        0.17       -0.02      0.79 o 
  -5   7  10        6.66       10.99      1.17 o 
  -4   7  10        0.05       -0.52      0.52 o 
  -3   7  10        1.06        0.73      0.63 o 
  -2   7  10        0.23        0.28      0.60 o 
  -1   7  10        6.83        5.46      0.55 o 
   0   7  10        0.42        0.61      0.34 o 
   1   7  10       11.40       11.43      0.62 o 
   2   7  10       30.34       30.51      0.90 o 
   3   7  10        0.02       -0.19      0.42 o 
   4   7  10        0.91        1.19      0.54 o 
   5   7  10        1.18        1.17      0.62 o 
   6   7  10       12.34       12.36      1.26 o 
   7   7  10        1.82        3.26      0.95 o 
   8   7  10        0.34        0.41      0.92 o 
   9   7  10        0.15       -0.38      1.18 o 
  -5   8  10        0.94        0.21      1.03 o 
  -4   8  10        0.07        0.04      0.83 o 
  -3   8  10        1.67        0.14      0.55 o 
  -2   8  10        0.85        0.70      0.60 o 
  -1   8  10       21.04       17.87      0.75 o 
   0   8  10       18.26       14.00      1.12 o 
   1   8  10        0.09        0.52      0.35 o 
   2   8  10        0.00       -0.34      0.37 o 
   3   8  10        3.09        2.42      0.57 o 
   4   8  10        8.64        9.29      0.94 o 
   5   8  10       10.95       11.54      1.13 o 
   6   8  10        0.18        0.66      0.77 o 
   7   8  10        1.62        1.11      0.87 o 
   8   8  10        2.35        2.57      1.09 o 
   9   8  10        0.05        0.19      1.24 o 
  -5   9  10        2.75        2.47      1.15 o 
  -4   9  10        0.72        0.09      0.83 o 
  -3   9  10        2.68        2.19      0.78 o 
  -2   9  10        0.21        0.43      0.59 o 
  -1   9  10        4.00        2.58      0.54 o 
   1   9  10        6.86        6.21      0.67 o 
   2   9  10        1.00        0.57      0.38 o 
   3   9  10        0.01       -0.06      0.52 o 
   4   9  10        0.80        0.54      0.76 o 
   5   9  10        3.84        4.21      0.92 o 
   6   9  10       46.34       58.38      2.42 o 
   7   9  10       26.15       34.64      2.16 o 
   8   9  10        0.27       -0.36      1.13 o 
  -4  10  10        0.03        0.18      0.83 o 
  -3  10  10        0.36        0.65      0.70 o 
  -2  10  10        0.42        0.74      0.57 o 
   2  10  10       33.03       32.45      2.10 o 
   3  10  10        0.01        0.27      0.52 o 
   4  10  10        7.50        6.12      1.10 o 
   5  10  10        1.64        2.34      0.98 o 
   6  10  10        2.36        1.72      1.55 o 
   7  10  10        0.51        2.21      1.18 o 
   8  10  10        2.89        4.63      1.41 o 
  -3  11  10        2.99        2.57      0.79 o 
  -2  11  10        2.22        1.24      0.57 o 
   2  11  10        0.01        0.16      0.40 o 
   3  11  10        0.08        0.69      0.55 o 
   4  11  10        4.45        3.82      1.00 o 
   5  11  10        1.89        2.17      1.03 o 
   6  11  10       28.84       32.76      2.43 o 
   7  11  10        3.35        4.40      1.57 o 
  -2  12  10        0.24       -0.09      0.76 o 
   2  12  10        3.23        2.82      0.67 o 
   3  12  10        0.00       -0.39      0.62 o 
   4  12  10        0.21        0.18      0.80 o 
   5  12  10        1.13        2.56      1.10 o 
   6  12  10        0.38        0.73      1.19 o 
   2  13  10        1.98        1.11      0.52 o 
   3  13  10        0.26        0.57      0.83 o 
   4  13  10        0.10        0.04      0.84 o 
   5  13  10        0.12       -0.49      1.35 o 
   0  -9  11        1.24        1.70      1.65 o 
   1  -9  11        2.87        3.92      1.79 o 
  -2  -8  11        1.84        2.37      1.70 o 
  -1  -8  11        0.14       -0.38      1.87 o 
   0  -8  11        2.37        1.92      1.56 o 
   1  -8  11        5.32        6.99      2.00 o 
   2  -8  11        1.42        1.88      1.29 o 
   3  -8  11        0.03       -0.95      1.22 o 
   4  -8  11        0.30        0.97      1.70 o 
  -4  -7  11        7.82       13.99      2.60 o 
  -3  -7  11        1.52        2.00      1.62 o 
  -2  -7  11        0.22        0.54      1.50 o 
  -1  -7  11        0.33       -0.78      1.38 o 
   0  -7  11        2.58        1.67      1.53 o 
   1  -7  11        0.00        0.27      1.10 o 
   2  -7  11        0.19        0.48      1.10 o 
   3  -7  11        0.34        0.55      1.17 o 
   4  -7  11        0.59        1.13      1.27 o 
   5  -7  11        0.20        0.00      1.59 o 
  -4  -6  11        0.02       -0.37      1.50 o 
  -3  -6  11        5.32        2.75      1.36 o 
  -2  -6  11        0.01       -0.81      1.07 o 
  -1  -6  11        0.23       -0.56      1.04 o 
   0  -6  11        0.01        0.01      1.03 o 
   1  -6  11        0.09        1.04      1.07 o 
   2  -6  11       13.99       14.14      1.87 o 
   3  -6  11        5.17        3.81      1.29 o 
   4  -6  11        1.06        1.00      1.20 o 
   5  -6  11        0.23        1.56      1.57 o 
   6  -6  11        0.61       -0.66      1.45 o 
  -5  -5  11        3.05        2.46      2.32 o 
  -4  -5  11        0.65       -0.77      1.16 o 
  -3  -5  11        0.09       -0.57      1.05 o 
  -2  -5  11        2.16        1.15      1.13 o 
  -1  -5  11        0.39       -0.37      1.00 o 
   0  -5  11        5.85        4.50      1.23 o 
   1  -5  11       42.10       45.59      2.12 o 
   2  -5  11        9.72       13.91      1.55 o 
   3  -5  11       25.75       25.79      1.83 o 
   4  -5  11        5.22        5.55      1.37 o 
   5  -5  11        0.77        3.00      1.62 o 
   6  -5  11        0.17       -0.21      1.12 o 
   7  -5  11        2.75        3.45      1.48 o 
  -6  -4  11        0.52        0.88      1.59 o 
  -5  -4  11        4.15        2.34      2.00 o 
  -4  -4  11        0.96        0.63      1.20 o 
  -3  -4  11        3.96        3.97      1.23 o 
  -2  -4  11        1.69        1.42      1.10 o 
  -1  -4  11        8.12        7.24      1.36 o 
   0  -4  11       67.34       74.64      3.97 o 
   1  -4  11       17.32       18.73      1.65 o 
   2  -4  11      190.83      183.52      4.00 o 
   3  -4  11        1.55        0.80      0.93 o 
   4  -4  11        8.69        7.40      1.26 o 
   5  -4  11        8.75        6.76      1.25 o 
   6  -4  11        1.16        1.05      1.16 o 
   7  -4  11        0.65       -0.68      1.47 o 
   8  -4  11        0.53        0.67      2.47 o 
  -6  -3  11        0.35        0.34      1.65 o 
  -5  -3  11        0.96        0.74      1.43 o 
  -4  -3  11        0.75       -0.21      0.91 o 
  -3  -3  11        0.05        0.90      0.87 o 
  -2  -3  11        4.12        2.29      0.97 o 
  -1  -3  11        0.63       -0.18      0.72 o 
   0  -3  11       11.41       10.88      1.25 o 
   1  -3  11        6.96        8.80      1.03 o 
   2  -3  11        4.80        5.57      0.95 o 
   3  -3  11       20.15       19.66      1.65 o 
   4  -3  11        0.31       -0.66      0.66 o 
   5  -3  11        0.06       -0.11      1.00 o 
   6  -3  11        0.75        1.37      1.39 o 
   7  -3  11        2.24        1.82      2.07 o 
   8  -3  11        1.03        0.43      1.71 o 
  -6  -2  11        0.83        1.41      1.63 o 
  -5  -2  11        0.04       -0.46      1.04 o 
  -4  -2  11       10.26        8.21      1.45 o 
  -3  -2  11        0.18       -0.52      0.81 o 
  -2  -2  11       13.96       10.71      1.17 o 
  -1  -2  11       11.38       11.60      1.11 o 
   0  -2  11       74.69       75.04      4.40 o 
   1  -2  11       16.15       19.83      1.20 o 
   2  -2  11       43.01       35.32      2.03 o 
   3  -2  11        0.31       -0.20      0.74 o 
   4  -2  11        1.11        1.69      0.84 o 
   5  -2  11       14.68       15.22      2.52 o 
   6  -2  11        0.05       -0.72      1.20 o 
   7  -2  11        1.66        0.07      1.42 o 
   8  -2  11        1.64        2.49      1.63 o 
  -6  -1  11        0.60        0.12      1.18 o 
  -5  -1  11        0.03       -0.67      1.02 o 
  -4  -1  11       10.83       13.88      1.42 o 
  -3  -1  11        7.60        5.79      0.94 o 
  -2  -1  11       23.67       21.44      1.32 o 
  -1  -1  11        2.72        3.26      0.75 o 
   0  -1  11       26.52       25.37      1.52 o 
   1  -1  11       52.26       49.40      1.93 o 
   2  -1  11        6.70        6.84      1.04 o 
   3  -1  11        3.56        2.88      0.79 o 
   4  -1  11        6.27        6.89      0.96 o 
   5  -1  11        0.63        0.07      1.15 o 
   6  -1  11        0.11        0.34      1.30 o 
   7  -1  11        0.36       -0.24      1.31 o 
   8  -1  11        0.66        1.47      1.52 o 
   9  -1  11        5.35        8.32      3.17 o 
  -6   0  11        0.01        2.21      1.25 o 
  -5   0  11        1.18        0.46      0.87 o 
  -4   0  11        6.14        8.75      1.21 o 
  -3   0  11        1.92        2.16      0.74 o 
  -2   0  11        0.12       -0.27      0.61 o 
  -1   0  11        1.13        0.65      0.62 o 
   0   0  11       27.52       26.96      1.81 o 
   1   0  11       14.69       14.36      1.39 o 
   2   0  11       74.21       71.78      3.11 o 
   3   0  11        0.09       -0.60      0.60 o 
   4   0  11       78.25       72.14      2.27 o 
   5   0  11       70.78       62.46      2.20 o 
   6   0  11        4.79        5.05      1.25 o 
   7   0  11        0.00       -1.06      1.06 o 
   8   0  11        2.74        3.84      1.71 o 
   9   0  11        0.00        0.24      1.64 o 
  -7   1  11        0.46        0.22      2.07 o 
  -6   1  11        9.23       10.53      1.66 o 
  -5   1  11        0.00        0.67      0.87 o 
  -4   1  11        0.22       -0.60      0.75 o 
  -3   1  11       16.54       14.51      1.20 o 
  -2   1  11        0.16        0.53      0.61 o 
  -1   1  11       25.58       26.45      1.27 o 
   0   1  11      131.59      128.20      2.95 o 
   1   1  11       85.32       88.31      2.23 o 
   2   1  11        9.37        7.52      0.97 o 
   3   1  11       26.84       25.85      1.32 o 
   4   1  11        0.31        0.51      0.72 o 
   5   1  11        9.31       10.40      1.12 o 
   6   1  11        2.85        2.40      0.90 o 
   7   1  11        0.02        0.49      1.02 o 
   8   1  11        0.45        0.52      1.60 o 
   9   1  11       22.68       25.92      3.15 o 
  -7   2  11        7.68        7.92      2.92 o 
  -6   2  11        5.54        7.29      1.28 o 
  -5   2  11        1.47        1.24      0.90 o 
  -4   2  11        0.54        0.30      0.69 o 
  -3   2  11        4.93        5.29      0.84 o 
  -2   2  11        0.00       -0.09      0.58 o 
  -1   2  11       22.08       20.72      1.30 o 
   0   2  11        0.31        0.55      0.58 o 
   1   2  11       57.81       54.45      1.58 o 
   2   2  11      123.81      119.72      3.71 o 
   3   2  11        4.04        3.69      0.66 o 
   4   2  11       33.60       28.94      1.35 o 
   5   2  11       51.83       49.98      1.72 o 
   6   2  11        0.17       -0.71      0.71 o 
   7   2  11        0.06       -0.22      0.94 o 
   8   2  11        1.72        4.57      1.31 o 
   9   2  11        3.05        1.12      1.64 o 
  -6   3  11        0.32        0.28      0.98 o 
  -5   3  11        0.64        1.56      0.86 o 
  -4   3  11       13.17       13.27      1.16 o 
  -3   3  11        4.57        3.22      0.74 o 
  -2   3  11       21.52       19.56      1.61 o 
  -1   3  11        0.90        0.94      0.56 o 
   0   3  11      142.13      136.13      3.00 o 
   1   3  11      124.57      121.32      2.68 o 
   2   3  11        3.62        4.88      0.65 o 
   3   3  11        2.32        1.90      0.57 o 
   4   3  11        5.18        3.69      0.83 o 
   5   3  11        6.96        7.65      1.06 o 
   6   3  11       13.81       15.59      1.37 o 
   7   3  11        1.98        1.74      0.87 o 
   8   3  11        0.07       -0.06      1.00 o 
   9   3  11        5.73        5.70      1.92 o 
  -6   4  11        0.46        0.23      1.09 o 
  -5   4  11        1.63        0.75      0.82 o 
  -4   4  11        4.14        4.14      0.81 o 
  -3   4  11        1.99        1.04      0.61 o 
  -2   4  11        0.27       -0.11      0.53 o 
  -1   4  11      154.49      148.24      2.94 o 
   0   4  11       43.65       42.92      1.33 o 
   1   4  11        4.67        2.72      0.56 o 
   2   4  11        1.44        0.70      0.49 o 
   3   4  11       28.82       35.48      1.32 o 
   4   4  11        0.17        0.47      0.66 o 
   5   4  11       21.24       21.52      1.43 o 
   6   4  11        0.20       -0.21      0.73 o 
   7   4  11        3.90        4.58      1.04 o 
   8   4  11        3.20        3.08      1.25 o 
   9   4  11        0.03       -0.41      1.25 o 
  -6   5  11        0.00       -0.21      1.22 o 
  -5   5  11        2.74        2.52      0.86 o 
  -4   5  11        1.94        2.57      0.97 o 
  -3   5  11        1.62        2.10      0.67 o 
  -2   5  11        6.79        7.88      0.85 o 
  -1   5  11       17.92       16.92      0.93 o 
   0   5  11       72.46       75.84      1.53 o 
   1   5  11        0.00        0.60      0.50 o 
   2   5  11      103.95      112.72      1.85 o 
   3   5  11        0.20        0.03      0.53 o 
   4   5  11       40.72       42.03      1.62 o 
   5   5  11       11.77       10.30      1.12 o 
   6   5  11       16.71       15.91      1.42 o 
   7   5  11        2.59        1.52      0.87 o 
   8   5  11        0.72        0.97      1.11 o 
   9   5  11        4.59        6.69      1.58 o 
  -6   6  11        2.05        2.57      1.05 o 
  -5   6  11        0.89        1.55      0.90 o 
  -4   6  11        0.92        1.38      0.77 o 
  -3   6  11        1.47        1.87      0.70 o 
  -2   6  11        0.03       -0.22      0.47 o 
  -1   6  11        0.36        0.12      0.43 o 
   0   6  11        0.58        0.27      0.47 o 
   1   6  11       23.64       22.67      0.86 o 
   2   6  11       66.80       72.04      1.74 o 
   3   6  11       50.67       50.28      1.41 o 
   4   6  11        3.59        3.62      0.77 o 
   5   6  11        0.14       -0.21      0.58 o 
   6   6  11        0.00       -0.59      0.59 o 
   7   6  11        1.96        1.75      0.90 o 
   8   6  11        0.00       -0.52      0.89 o 
   9   6  11        0.48        1.02      1.26 o 
  -5   7  11        5.10        5.90      0.97 o 
  -4   7  11        7.21        9.58      0.93 o 
  -3   7  11        0.42        2.31      0.92 o 
  -2   7  11        2.06        2.02      0.81 o 
  -1   7  11        0.53        0.36      0.64 o 
   0   7  11        0.31        0.27      0.42 o 
   1   7  11        0.27        0.09      0.40 o 
   2   7  11        0.72        0.56      0.51 o 
   3   7  11        0.73        0.99      0.57 o 
   4   7  11        0.04        0.07      0.61 o 
   5   7  11        0.67        0.86      0.70 o 
   6   7  11        1.61        2.11      0.82 o 
   7   7  11        0.03        0.34      0.84 o 
   8   7  11        0.20       -0.74      0.94 o 
   9   7  11        2.41        3.08      1.41 o 
  -5   8  11        0.43        0.60      1.10 o 
  -4   8  11        1.36        2.23      1.02 o 
  -3   8  11        0.18        0.38      0.79 o 
  -2   8  11        2.57        2.87      0.81 o 
  -1   8  11        0.70        0.55      0.50 o 
   0   8  11        2.34        2.26      0.40 o 
   1   8  11       12.91       13.59      0.75 o 
   2   8  11       21.26       19.73      1.07 o 
   3   8  11        1.18        1.58      0.59 o 
   4   8  11        4.12        4.47      1.25 o 
   5   8  11        5.18        4.78      0.99 o 
   6   8  11        0.00        0.01      0.73 o 
   7   8  11        0.44        1.56      0.92 o 
   8   8  11        0.02        0.42      0.99 o 
  -4   9  11        0.88        0.02      0.92 o 
  -3   9  11        0.06       -0.21      0.74 o 
  -2   9  11        0.26       -0.02      0.62 o 
  -1   9  11        0.04       -0.15      0.41 o 
   0   9  11        3.12        2.18      0.59 o 
   1   9  11        0.62        0.31      0.35 o 
   2   9  11        4.41        4.88      0.66 o 
   3   9  11        4.85        2.52      0.69 o 
   4   9  11        0.37        0.17      0.79 o 
   5   9  11        0.85        2.04      1.02 o 
   6   9  11        0.01        1.86      0.98 o 
   7   9  11        3.34        1.91      1.14 o 
   8   9  11        0.20        0.45      1.17 o 
  -4  10  11        0.02        0.04      1.30 o 
  -3  10  11        0.04        0.94      0.76 o 
  -2  10  11        0.85        0.73      0.67 o 
  -1  10  11        0.30        0.49      0.88 o 
   0  10  11        0.93        0.67      0.48 o 
   1  10  11        8.40        8.69      0.84 o 
   2  10  11        9.20        9.16      0.81 o 
   3  10  11        0.91        1.23      0.62 o 
   4  10  11        0.90        0.13      0.78 o 
   5  10  11        2.50        3.11      1.11 o 
   6  10  11        4.10        4.23      1.40 o 
   7  10  11       14.73       15.63      2.33 o 
  -3  11  11        0.44        0.25      0.76 o 
  -2  11  11        0.89        0.94      0.67 o 
  -1  11  11        2.06        1.89      0.76 o 
   1  11  11        0.47        0.47      0.47 o 
   2  11  11        0.09       -0.22      0.46 o 
   3  11  11        0.08       -0.02      0.64 o 
   4  11  11        0.27        0.56      0.84 o 
   5  11  11        1.81        1.64      1.02 o 
   6  11  11        0.04        1.42      1.21 o 
   7  11  11        0.72        1.69      1.40 o 
  -2  12  11        0.39       -0.18      0.94 o 
   1  12  11        3.37        2.38      0.72 o 
   2  12  11        0.56        0.41      0.49 o 
   3  12  11        1.90        1.04      0.73 o 
   4  12  11        0.01       -0.24      0.81 o 
   5  12  11        0.05        0.49      0.99 o 
   2  13  11        0.66        1.01      0.62 o 
   3  13  11        2.19        2.81      0.86 o 
   4  13  11        0.00       -0.22      1.26 o 
   0  -8  12        0.38        1.85      1.93 o 
   1  -8  12        0.36        0.82      1.68 o 
   2  -8  12        0.23        0.84      1.66 o 
  -2  -7  12        0.50       -1.33      1.33 o 
  -1  -7  12        0.26        0.12      1.46 o 
   0  -7  12        4.86        5.92      1.94 o 
   1  -7  12        2.02        1.96      2.38 o 
   2  -7  12        0.00       -0.81      1.36 o 
   3  -7  12        1.97        2.74      1.77 o 
   4  -7  12        2.49        0.03      1.67 o 
  -3  -6  12        0.07       -0.32      1.54 o 
  -2  -6  12        3.39        4.27      1.78 o 
  -1  -6  12        1.40        0.78      2.20 o 
   0  -6  12        0.03        0.32      1.37 o 
   1  -6  12        0.19       -0.12      1.36 o 
   2  -6  12        3.48        4.27      1.69 o 
   3  -6  12        1.17        2.64      1.69 o 
   4  -6  12        1.02       -0.37      1.33 o 
   5  -6  12        0.09       -0.43      1.62 o 
  -4  -5  12        0.00       -1.23      1.23 o 
  -3  -5  12        2.45        0.79      1.26 o 
  -2  -5  12        0.01       -1.03      1.03 o 
  -1  -5  12        0.27       -0.12      1.09 o 
   0  -5  12        8.09        9.97      2.89 o 
   1  -5  12        1.01        1.97      1.17 o 
   2  -5  12        5.83        6.83      1.46 o 
   3  -5  12       14.59       18.30      2.02 o 
   4  -5  12        0.19        0.67      1.96 o 
   5  -5  12        3.87        3.70      1.78 o 
   6  -5  12        0.15        1.19      1.34 o 
  -5  -4  12        3.32        6.08      1.71 o 
  -4  -4  12        2.90        4.09      1.49 o 
  -3  -4  12        0.00        0.18      1.12 o 
  -2  -4  12        0.12        0.57      1.08 o 
  -1  -4  12        4.72        4.48      1.29 o 
   0  -4  12        7.51        5.98      1.36 o 
   1  -4  12        0.11        0.12      1.00 o 
   2  -4  12        1.63        3.18      1.26 o 
   3  -4  12        9.48        9.75      1.94 o 
   4  -4  12        9.44        8.31      1.59 o 
   5  -4  12        1.59        1.57      1.30 o 
   6  -4  12        0.66        0.79      1.29 o 
   7  -4  12        0.00        0.30      1.26 o 
  -5  -3  12        0.00        0.59      1.32 o 
  -4  -3  12        0.17       -0.56      1.12 o 
  -3  -3  12        2.02        0.60      0.98 o 
  -2  -3  12        2.23        3.06      1.02 o 
  -1  -3  12        1.24        1.38      0.91 o 
   0  -3  12       25.49       33.93      1.92 o 
   1  -3  12       15.73       20.14      1.69 o 
   2  -3  12        9.75        8.07      1.25 o 
   3  -3  12        0.19       -0.10      1.05 o 
   4  -3  12        1.24        1.25      1.08 o 
   5  -3  12        2.04        0.66      1.02 o 
   6  -3  12        0.52        1.03      1.15 o 
   7  -3  12        0.08       -1.41      1.51 o 
  -5  -2  12        0.37        0.42      1.22 o 
  -4  -2  12        3.05        1.39      1.03 o 
  -3  -2  12        1.51        1.13      0.95 o 
  -2  -2  12       20.39       18.18      1.56 o 
  -1  -2  12       52.45       48.58      2.07 o 
   0  -2  12        6.82        6.73      0.99 o 
   1  -2  12       37.76       35.90      1.86 o 
   2  -2  12        0.05       -0.34      0.93 o 
   3  -2  12        0.68        0.47      0.99 o 
   4  -2  12        0.49        0.96      0.84 o 
   5  -2  12        0.04       -0.18      0.96 o 
   6  -2  12        1.43       -0.25      1.24 o 
   7  -2  12        1.01        1.08      1.60 o 
   8  -2  12        0.80        1.08      1.77 o 
  -6  -1  12        2.83        1.08      1.39 o 
  -5  -1  12        0.88        2.88      1.31 o 
  -4  -1  12        0.01        0.42      0.92 o 
  -3  -1  12        0.93        0.77      0.79 o 
  -2  -1  12       21.87       22.16      1.42 o 
  -1  -1  12        0.86        1.00      0.72 o 
   0  -1  12        2.55        2.06      0.77 o 
   1  -1  12        2.08        1.42      0.82 o 
   2  -1  12       11.91       11.44      1.34 o 
   3  -1  12        1.55        0.61      0.81 o 
   4  -1  12        5.55        3.97      1.01 o 
   5  -1  12        0.65       -0.45      1.75 o 
   6  -1  12        1.20        0.80      1.33 o 
   7  -1  12        0.14        0.07      1.51 o 
   8  -1  12        2.04        2.88      1.88 o 
  -6   0  12        0.40        1.41      1.27 o 
  -5   0  12        0.31       -0.21      1.06 o 
  -4   0  12        6.23        3.15      0.93 o 
  -3   0  12        0.45       -0.38      0.69 o 
  -2   0  12       27.59       27.16      1.48 o 
  -1   0  12       12.38       13.09      1.17 o 
   0   0  12        0.23        0.17      0.72 o 
   1   0  12       62.11       59.40      2.35 o 
   2   0  12        0.26        0.07      0.75 o 
   3   0  12        0.04        0.40      0.73 o 
   4   0  12        0.06        0.54      0.70 o 
   5   0  12        2.21        3.62      1.36 o 
   6   0  12        2.04        0.53      1.26 o 
   7   0  12        4.75        4.56      1.62 o 
   8   0  12        0.25        0.39      1.49 o 
   9   0  12        0.20       -0.49      1.63 o 
  -6   1  12        0.69        0.34      1.24 o 
  -5   1  12        2.18        3.06      0.95 o 
  -4   1  12        4.05        3.84      0.91 o 
  -3   1  12        3.92        3.31      0.82 o 
  -2   1  12        0.52        0.30      0.63 o 
  -1   1  12       17.13       16.42      1.17 o 
   0   1  12       48.23       42.48      1.75 o 
   1   1  12        1.04        1.62      0.77 o 
   2   1  12       13.89       13.84      1.33 o 
   3   1  12        0.34       -0.10      0.61 o 
   4   1  12        2.33        3.01      0.88 o 
   5   1  12       13.00       11.05      1.29 o 
   6   1  12        5.52        4.34      1.23 o 
   7   1  12        0.03       -0.96      0.98 o 
   8   1  12        0.31        1.85      1.62 o 
   9   1  12        0.33       -1.22      1.58 o 
  -6   2  12        5.03        5.51      1.64 o 
  -5   2  12        1.07        1.83      0.90 o 
  -4   2  12        6.79        7.65      1.04 o 
  -3   2  12        2.62        2.80      0.77 o 
  -2   2  12        2.45        2.40      0.73 o 
  -1   2  12        0.00       -0.15      0.65 o 
   0   2  12        0.66        0.73      0.70 o 
   1   2  12      129.88      126.96      3.08 o 
   2   2  12        1.34        1.50      0.78 o 
   3   2  12        0.18       -0.24      0.56 o 
   4   2  12        0.37       -0.67      0.67 o 
   5   2  12        0.00       -0.05      0.66 o 
   6   2  12        0.82        0.57      0.76 o 
   7   2  12        3.96        3.90      1.24 o 
   8   2  12        0.80        2.91      1.64 o 
   9   2  12       11.80       18.33      2.85 o 
  -6   3  12        4.41        6.02      1.46 o 
  -5   3  12        1.67        1.67      0.84 o 
  -4   3  12        1.44        0.41      0.72 o 
  -3   3  12        6.42        7.28      0.92 o 
  -2   3  12       24.87       25.10      1.27 o 
  -1   3  12       21.31       23.14      1.40 o 
   0   3  12       14.29       13.49      1.18 o 
   1   3  12       37.58       35.48      1.58 o 
   2   3  12        1.99        2.24      0.70 o 
   3   3  12       17.98       17.74      1.19 o 
   4   3  12       28.39       27.03      1.39 o 
   5   3  12       18.11       14.29      1.23 o 
   6   3  12        0.43        0.43      0.81 o 
   7   3  12        0.21       -0.09      0.97 o 
   8   3  12        2.52        6.46      1.51 o 
   9   3  12        7.66        7.35      2.10 o 
  -6   4  12        5.12        4.23      1.16 o 
  -5   4  12        0.10       -0.31      0.84 o 
  -4   4  12        0.18        0.35      0.68 o 
  -3   4  12        0.01       -0.54      0.60 o 
  -2   4  12        2.26        1.16      0.59 o 
  -1   4  12       39.10       37.63      1.51 o 
   0   4  12       67.27       69.48      1.89 o 
   1   4  12      376.13      382.97      6.02 o 
   2   4  12       16.91       15.24      1.27 o 
   3   4  12        2.18        2.21      0.61 o 
   4   4  12       40.09       40.17      1.71 o 
   5   4  12       11.85       12.47      1.32 o 
   6   4  12       10.40       10.72      1.40 o 
   7   4  12        0.32        0.10      0.87 o 
   8   4  12        1.33        1.17      1.21 o 
   9   4  12        2.53        4.86      1.97 o 
  -5   5  12        0.87        0.77      0.94 o 
  -4   5  12        3.07        3.23      0.86 o 
  -3   5  12        1.61        2.17      0.75 o 
  -2   5  12        8.38        8.64      0.94 o 
  -1   5  12       10.12       11.38      1.03 o 
   0   5  12        7.82        7.14      0.79 o 
   1   5  12        5.45        4.48      0.71 o 
   2   5  12       25.20       23.87      1.05 o 
   3   5  12       22.52       24.06      1.43 o 
   4   5  12       33.76       32.40      1.57 o 
   5   5  12        0.11       -0.23      0.72 o 
   6   5  12        0.28        0.47      0.77 o 
   7   5  12        1.03        0.35      0.84 o 
   8   5  12        9.96       10.88      1.68 o 
   9   5  12        4.69        4.42      1.47 o 
  -5   6  12        0.08        0.06      0.85 o 
  -4   6  12        2.38        3.01      0.90 o 
  -3   6  12        0.06        0.16      0.68 o 
  -2   6  12        0.00       -0.40      0.69 o 
  -1   6  12        0.25        0.12      0.57 o 
   0   6  12       11.16       10.95      0.98 o 
   1   6  12       13.15       16.47      1.06 o 
   2   6  12       19.70       22.45      1.11 o 
   3   6  12       12.26       13.65      1.09 o 
   4   6  12       30.36       32.93      1.56 o 
   5   6  12        2.52        1.79      0.77 o 
   6   6  12       23.75       23.33      1.65 o 
   7   6  12        3.88        4.46      1.08 o 
   8   6  12        0.01       -0.04      1.13 o 
   9   6  12        0.00       -0.76      1.18 o 
  -5   7  12        0.16       -0.50      0.74 o 
  -4   7  12        2.63        3.11      0.79 o 
  -3   7  12        0.89        1.34      0.95 o 
  -2   7  12        2.00        1.44      1.17 o 
  -1   7  12        2.58        1.62      0.79 o 
   0   7  12       13.81       16.15      1.12 o 
   1   7  12       57.75       60.06      1.89 o 
   2   7  12        7.13        6.78      0.80 o 
   3   7  12       16.12       17.32      1.17 o 
   4   7  12        0.02        0.22      0.63 o 
   5   7  12        0.23        0.21      0.71 o 
   6   7  12        3.17        3.32      0.94 o 
   7   7  12        1.39        1.19      0.91 o 
   8   7  12        4.69        5.14      1.25 o 
  -4   8  12        0.89        0.63      1.02 o 
  -3   8  12        0.00        0.11      0.85 o 
  -2   8  12        0.20       -0.58      0.99 o 
  -1   8  12        0.10       -0.27      0.67 o 
   0   8  12        8.75        8.46      0.88 o 
   1   8  12       13.83       14.69      1.06 o 
   2   8  12        0.00       -0.14      0.59 o 
   3   8  12        5.72        5.99      1.09 o 
   4   8  12        0.48        0.20      0.72 o 
   5   8  12        2.28        2.74      0.93 o 
   6   8  12        0.79       -0.33      0.87 o 
   7   8  12        4.89        5.44      1.31 o 
   8   8  12        0.17       -0.71      0.98 o 
  -4   9  12        0.50       -0.11      1.00 o 
  -3   9  12        0.03       -0.09      0.83 o 
  -2   9  12        0.78       -0.54      0.99 o 
  -1   9  12        0.05       -0.25      0.64 o 
   0   9  12        1.74        1.03      0.53 o 
   1   9  12        2.83        3.02      0.62 o 
   2   9  12        0.47        0.21      0.55 o 
   3   9  12        1.95        2.05      0.86 o 
   4   9  12        0.03       -0.24      0.81 o 
   5   9  12        1.46        1.38      1.03 o 
   6   9  12        6.17        8.22      1.62 o 
   7   9  12        1.13        1.66      1.13 o 
   8   9  12        9.01        8.41      2.79 o 
  -3  10  12        0.01       -0.04      0.83 o 
  -2  10  12        0.18        1.12      1.03 o 
  -1  10  12        0.20       -0.29      0.48 o 
   0  10  12        0.12       -0.02      0.40 o 
   1  10  12        0.03        0.39      0.50 o 
   2  10  12        0.05        0.50      0.58 o 
   3  10  12        0.21       -0.09      0.73 o 
   4  10  12        0.63        0.33      0.84 o 
   5  10  12        0.19       -0.90      0.90 o 
   6  10  12        4.34        6.43      1.55 o 
   7  10  12        5.77        6.76      1.87 o 
  -2  11  12        0.28        1.21      1.03 o 
  -1  11  12        1.16        1.01      0.62 o 
   0  11  12        0.03       -0.09      0.54 o 
   1  11  12        0.03       -0.46      0.56 o 
   2  11  12        0.06       -0.16      0.54 o 
   3  11  12        0.00       -0.13      0.73 o 
   4  11  12        0.14        0.04      0.86 o 
   5  11  12        2.22        2.93      1.19 o 
   6  11  12        0.06        1.39      1.20 o 
  -1  12  12        0.91        0.63      0.85 o 
   0  12  12        0.46        0.76      0.76 o 
   1  12  12        2.23        1.89      0.63 o 
   2  12  12        0.12       -0.10      0.62 o 
   3  12  12        0.32        0.23      0.76 o 
   4  12  12        0.18       -0.16      0.86 o 
   5  12  12        1.21        2.46      1.19 o 
   0  -7  13        2.23        2.66      1.78 o 
   1  -7  13        0.40        2.28      1.70 o 
   2  -7  13        0.54        0.74      1.50 o 
  -2  -6  13        0.84        0.10      1.62 o 
  -1  -6  13        0.02        0.15      1.96 o 
   0  -6  13        0.05       -1.24      1.24 o 
   1  -6  13        2.03        1.31      2.11 o 
   2  -6  13        0.55        0.29      1.43 o 
   3  -6  13        1.12        1.54      1.68 o 
   4  -6  13        4.78        5.21      1.89 o 
  -3  -5  13        2.98        3.46      1.54 o 
  -2  -5  13        1.42        1.22      1.36 o 
  -1  -5  13       11.56       14.44      1.94 o 
   0  -5  13        4.80        2.83      1.42 o 
   1  -5  13        0.01       -0.99      1.04 o 
   2  -5  13        3.94        3.31      1.59 o 
   3  -5  13        0.73        2.58      1.69 o 
   4  -5  13        2.29        2.24      1.66 o 
   5  -5  13        7.25        9.17      2.35 o 
  -4  -4  13        0.01        0.32      1.34 o 
  -3  -4  13        0.01       -1.12      1.23 o 
  -2  -4  13        2.08        1.55      1.25 o 
  -1  -4  13        1.64        1.57      1.25 o 
   0  -4  13        3.92        4.07      1.35 o 
   1  -4  13        0.73       -0.97      0.97 o 
   2  -4  13        1.40        2.13      1.28 o 
   3  -4  13       23.08       24.70      2.20 o 
   4  -4  13       10.29       14.58      2.04 o 
   5  -4  13        0.78        0.89      1.65 o 
   6  -4  13        3.34        4.87      1.58 o 
  -4  -3  13        3.06        4.77      1.55 o 
  -3  -3  13        2.29        2.44      1.28 o 
  -2  -3  13        0.04        0.86      1.09 o 
  -1  -3  13        6.73        4.17      1.13 o 
   0  -3  13       13.96       17.97      1.69 o 
   1  -3  13        0.09        0.08      1.05 o 
   2  -3  13       11.82       11.75      1.72 o 
   3  -3  13        0.37        0.48      1.07 o 
   4  -3  13        6.00        5.35      1.41 o 
   5  -3  13        2.48        2.58      1.31 o 
   6  -3  13        0.60        0.22      1.28 o 
   7  -3  13        0.01        0.45      1.32 o 
  -5  -2  13        3.55        6.26      1.63 o 
  -4  -2  13        1.25        1.86      1.12 o 
  -3  -2  13        0.60       -0.87      0.87 o 
  -2  -2  13        3.28        3.71      1.08 o 
  -1  -2  13        9.95       11.72      1.41 o 
   0  -2  13        8.44        8.93      1.24 o 
   1  -2  13        0.13       -0.42      0.83 o 
   2  -2  13        6.67        4.50      1.46 o 
   3  -2  13        2.44        1.49      1.03 o 
   4  -2  13        2.17        2.39      1.17 o 
   5  -2  13        0.35       -0.80      1.07 o 
   6  -2  13        0.63       -1.08      1.08 o 
   7  -2  13        1.03        1.36      1.79 o 
  -5  -1  13        0.03       -0.20      1.05 o 
  -4  -1  13        1.32        2.47      1.10 o 
  -3  -1  13        0.08        0.83      0.89 o 
  -2  -1  13        2.45        1.75      0.91 o 
  -1  -1  13        3.42        2.87      0.87 o 
   0  -1  13        0.79        0.33      0.73 o 
   1  -1  13        1.80        0.24      0.83 o 
   2  -1  13        0.01        1.04      0.83 o 
   3  -1  13        0.21       -0.13      0.91 o 
   4  -1  13        2.69        0.87      1.00 o 
   5  -1  13        5.50        3.59      1.28 o 
   6  -1  13        0.59       -0.54      1.23 o 
   7  -1  13        0.70       -1.04      1.37 o 
   8  -1  13        0.33       -0.58      1.70 o 
  -5   0  13        2.14        1.81      1.13 o 
  -4   0  13        0.12        1.05      0.95 o 
  -3   0  13        3.08        3.72      0.93 o 
  -2   0  13        0.42        0.77      0.75 o 
  -1   0  13        9.07        8.22      1.05 o 
   0   0  13       16.48       15.31      1.40 o 
   1   0  13        1.97        3.20      0.94 o 
   2   0  13        7.49        5.27      1.03 o 
   3   0  13        3.01        1.26      0.82 o 
   4   0  13        8.69        7.14      1.12 o 
   5   0  13       15.20       16.89      1.85 o 
   6   0  13        7.39        5.19      1.63 o 
   7   0  13        0.51        1.38      1.60 o 
   8   0  13        0.14        1.53      2.11 o 
  -5   1  13        2.34        3.10      1.14 o 
  -4   1  13        0.97        0.19      0.83 o 
  -3   1  13        0.78        1.10      0.77 o 
  -2   1  13       21.01       19.72      1.36 o 
  -1   1  13       10.18        9.04      1.05 o 
   0   1  13        0.02        0.15      0.71 o 
   1   1  13       20.17       19.75      1.49 o 
   2   1  13        2.44        2.00      0.80 o 
   3   1  13        1.83        1.19      0.81 o 
   4   1  13       18.82       19.43      1.77 o 
   5   1  13        4.40        4.66      1.24 o 
   6   1  13        3.74        3.67      1.30 o 
   7   1  13        5.65        6.77      1.50 o 
   8   1  13        2.68        3.69      2.43 o 
  -5   2  13        0.81        0.24      0.87 o 
  -4   2  13        0.06       -0.08      0.78 o 
  -3   2  13        0.06        1.14      0.76 o 
  -2   2  13        0.33        0.08      0.67 o 
  -1   2  13        0.15        0.47      0.67 o 
   0   2  13       14.19       15.90      1.36 o 
   1   2  13        0.98        0.86      0.76 o 
   2   2  13       23.58       22.18      1.50 o 
   3   2  13        8.22        9.59      1.22 o 
   4   2  13        3.47        3.07      0.83 o 
   5   2  13       25.32       24.64      1.64 o 
   6   2  13        0.21       -0.24      1.02 o 
   7   2  13        1.18       -0.31      1.05 o 
   8   2  13        2.03        3.79      1.81 o 
  -5   3  13        1.18        0.12      0.96 o 
  -4   3  13       13.67       14.52      1.32 o 
  -3   3  13        0.31        0.26      0.68 o 
  -2   3  13       13.08       15.24      1.18 o 
  -1   3  13       13.60       14.20      1.32 o 
   0   3  13       19.81       23.28      1.44 o 
   1   3  13       65.45       62.29      2.02 o 
   2   3  13       44.32       42.63      2.18 o 
   3   3  13        0.57        0.58      0.73 o 
   4   3  13        2.21        0.62      0.68 o 
   5   3  13        2.54        2.37      0.82 o 
   6   3  13        0.05       -0.21      0.72 o 
   7   3  13        0.37        0.81      1.10 o 
   8   3  13        1.07        2.27      1.39 o 
  -5   4  13        0.96        1.47      0.97 o 
  -4   4  13        0.47        1.63      0.87 o 
  -3   4  13        0.01       -0.65      0.65 o 
  -2   4  13        2.17        1.13      0.66 o 
  -1   4  13        4.09        4.32      0.85 o 
   0   4  13        1.53        1.41      0.72 o 
   1   4  13       11.09       11.09      1.20 o 
   2   4  13       25.47       31.30      1.40 o 
   3   4  13       26.16       28.47      1.38 o 
   4   4  13       10.43       13.18      1.17 o 
   5   4  13        4.18        3.38      0.94 o 
   6   4  13        0.47        0.36      0.83 o 
   7   4  13        0.02        0.00      1.02 o 
   8   4  13       12.75       18.73      2.20 o 
  -5   5  13        2.26        3.35      1.14 o 
  -4   5  13        2.09        3.61      1.06 o 
  -3   5  13        3.97        3.96      0.87 o 
  -2   5  13        1.09        0.85      0.68 o 
  -1   5  13        1.13        0.55      0.75 o 
   0   5  13        6.08        4.15      0.78 o 
   1   5  13      234.58      251.75      9.07 o 
   2   5  13        6.29        7.42      0.99 o 
   3   5  13       70.51       76.08      1.74 o 
   4   5  13        4.10        2.50      0.83 o 
   5   5  13        1.00        0.23      0.78 o 
   6   5  13        0.65        0.64      0.83 o 
   7   5  13        4.64        4.25      1.10 o 
   8   5  13        0.82        1.53      1.30 o 
  -5   6  13        0.05       -0.97      0.97 o 
  -4   6  13        0.39        0.13      0.88 o 
  -3   6  13        3.70        4.62      0.93 o 
  -2   6  13        0.19        0.14      0.68 o 
  -1   6  13        4.66        5.97      1.05 o 
   0   6  13        2.53        2.62      1.03 o 
   1   6  13        2.16        3.96      0.92 o 
   2   6  13        8.56        7.76      0.96 o 
   3   6  13        3.77        3.89      0.75 o 
   4   6  13        1.49        0.63      0.74 o 
   5   6  13       12.39       11.48      1.26 o 
   6   6  13        0.19        0.32      0.86 o 
   7   6  13        3.91        3.47      1.08 o 
   8   6  13       11.72       16.09      1.99 o 
  -4   7  13        0.67        0.97      0.72 o 
  -3   7  13        6.91        6.43      1.29 o 
  -2   7  13        0.01       -0.72      1.17 o 
  -1   7  13        0.98        1.39      1.26 o 
   0   7  13       16.76       16.83      2.16 o 
   1   7  13       85.61       93.30      2.77 o 
   2   7  13        0.43        0.12      0.62 o 
   3   7  13        2.58        1.63      0.81 o 
   4   7  13        0.14       -0.48      0.76 o 
   5   7  13        0.72        0.86      0.80 o 
   6   7  13        5.19        5.91      1.10 o 
   7   7  13        0.02        0.21      0.93 o 
   8   7  13        4.11        6.16      1.31 o 
  -4   8  13        0.01       -1.17      1.39 o 
  -3   8  13        3.32        5.14      1.18 o 
  -2   8  13        2.61        3.51      1.48 o 
  -1   8  13        0.04       -0.18      1.12 o 
   0   8  13        0.69        1.09      0.84 o 
   1   8  13        0.40        0.10      0.65 o 
   2   8  13        0.31       -0.10      0.84 o 
   3   8  13        0.47        0.61      0.87 o 
   4   8  13        3.55        1.70      1.02 o 
   5   8  13        6.00        6.37      1.15 o 
   6   8  13        4.94        8.99      1.38 o 
   7   8  13        1.53        2.96      1.22 o 
   8   8  13        0.19        0.13      1.18 o 
  -3   9  13        0.63       -0.12      0.91 o 
  -2   9  13        0.76        0.00      1.21 o 
  -1   9  13        1.12        1.80      1.12 o 
   0   9  13        0.54        0.49      0.75 o 
   1   9  13        9.75       11.97      1.06 o 
   2   9  13        5.73        5.06      1.04 o 
   3   9  13        0.20        0.71      0.84 o 
   4   9  13        4.75        5.16      1.19 o 
   5   9  13        0.31        0.13      1.00 o 
   6   9  13        2.04        3.15      1.36 o 
   7   9  13        0.54        1.06      1.35 o 
  -2  10  13        0.20        0.04      1.12 o 
  -1  10  13        0.59        0.54      1.03 o 
   0  10  13        2.30        2.98      0.67 o 
   1  10  13       16.34       17.45      2.65 o 
   2  10  13        0.06        0.06      0.79 o 
   3  10  13        2.05        1.03      0.89 o 
   4  10  13        0.41        0.56      0.90 o 
   5  10  13        0.02        1.26      1.11 o 
   6  10  13        0.20        0.77      1.25 o 
  -1  11  13        0.48        0.76      1.12 o 
   0  11  13        0.66        0.83      0.70 o 
   1  11  13        3.17        3.07      0.83 o 
   2  11  13        0.06       -0.45      1.08 o 
   3  11  13        2.09        3.26      0.95 o 
   4  11  13        0.02       -0.06      0.97 o 
   5  11  13        0.78       -0.81      1.19 o 
   1  12  13        0.10       -0.49      0.65 o 
   2  12  13        0.00       -0.26      0.72 o 
   3  12  13        0.80        0.48      0.87 o 
   4  12  13        0.17       -0.64      0.90 o 
   0  -6  14        3.45        2.98      1.81 o 
   1  -6  14        0.48       -0.92      1.40 o 
   2  -6  14        1.12        3.35      1.84 o 
  -2  -5  14        0.13        0.67      1.35 o 
  -1  -5  14        0.48        1.26      1.35 o 
   0  -5  14        0.53        0.29      1.34 o 
   1  -5  14        0.68        1.50      1.28 o 
   2  -5  14        0.04       -0.69      1.66 o 
   3  -5  14        0.71        1.58      1.96 o 
   4  -5  14        7.22        7.37      2.10 o 
  -3  -4  14        2.57        3.01      1.51 o 
  -2  -4  14        0.42        0.51      1.29 o 
  -1  -4  14        8.84       13.00      2.90 o 
   0  -4  14        2.01        3.11      1.45 o 
   1  -4  14        0.22        0.39      1.16 o 
   2  -4  14        0.03       -0.11      1.21 o 
   3  -4  14        0.37        1.50      1.31 o 
   4  -4  14        9.75       10.03      1.85 o 
   5  -4  14       10.23       10.24      2.30 o 
  -3  -3  14        0.00        0.35      1.32 o 
  -2  -3  14        0.05       -0.99      1.13 o 
  -1  -3  14        5.90        8.78      1.76 o 
   0  -3  14        0.13       -1.06      1.06 o 
   1  -3  14       11.23       11.74      1.80 o 
   2  -3  14        3.20        1.61      1.23 o 
   3  -3  14        7.57        9.68      1.67 o 
   4  -3  14        7.49        7.55      1.67 o 
   5  -3  14        4.86        4.91      1.52 o 
   6  -3  14        6.98        7.30      1.81 o 
  -4  -2  14        0.73       -0.95      1.25 o 
  -3  -2  14        0.00       -0.63      1.17 o 
  -2  -2  14        6.98        5.85      1.23 o 
  -1  -2  14       13.75       16.22      1.73 o 
   0  -2  14        0.43        1.22      0.96 o 
   1  -2  14        0.20       -0.34      0.92 o 
   2  -2  14        2.40        2.12      1.04 o 
   3  -2  14        4.96        3.27      1.26 o 
   4  -2  14        8.26        6.38      1.44 o 
   5  -2  14        1.27        0.71      1.43 o 
   6  -2  14        0.01        0.07      1.16 o 
   7  -2  14        0.10       -0.39      1.42 o 
  -4  -1  14        1.45        1.40      1.12 o 
  -3  -1  14        0.31        0.30      0.95 o 
  -2  -1  14        0.01       -0.87      0.89 o 
  -1  -1  14       15.69       20.08      1.73 o 
   0  -1  14        3.52        2.83      1.05 o 
   1  -1  14       33.19       38.13      2.02 o 
   2  -1  14       10.73        8.93      1.52 o 
   3  -1  14        0.20        0.87      1.03 o 
   4  -1  14        0.02       -0.26      0.98 o 
   5  -1  14        0.20       -0.68      1.05 o 
   6  -1  14        0.26        0.05      1.10 o 
   7  -1  14        2.70        4.34      1.87 o 
  -4   0  14        3.20        2.48      1.14 o 
  -3   0  14        0.01       -0.11      0.89 o 
  -2   0  14        4.23        5.36      1.14 o 
  -1   0  14        0.21        0.99      0.79 o 
   0   0  14        2.83        2.24      0.84 o 
   1   0  14        3.99        4.19      1.06 o 
   2   0  14       10.17       10.04      1.30 o 
   3   0  14        6.80        5.10      1.32 o 
   4   0  14        0.09        0.35      0.95 o 
   5   0  14        0.12        0.58      1.08 o 
   6   0  14        3.74        3.89      1.73 o 
   7   0  14        0.76        1.28      1.65 o 
  -4   1  14        0.28       -0.46      0.95 o 
  -3   1  14        3.64        3.62      0.97 o 
  -2   1  14        1.51        1.28      0.80 o 
  -1   1  14        3.27        4.24      0.89 o 
   0   1  14        9.87       11.06      1.30 o 
   1   1  14        1.52        2.13      0.87 o 
   2   1  14        5.21        4.36      0.99 o 
   3   1  14        1.27        1.12      0.87 o 
   4   1  14        0.12       -0.83      0.83 o 
   5   1  14        0.00        0.17      1.06 o 
   6   1  14        3.03        2.00      1.54 o 
   7   1  14        0.83        0.88      1.52 o 
   8   1  14        1.07       -1.61      1.61 o 
  -4   2  14        0.37        0.27      0.87 o 
  -3   2  14        0.90        0.53      0.80 o 
  -2   2  14        0.84       -0.29      0.71 o 
  -1   2  14        1.75        1.96      0.80 o 
   0   2  14        0.41       -0.06      0.76 o 
   1   2  14        1.31        2.43      0.89 o 
   2   2  14        2.43        1.61      0.88 o 
   3   2  14       10.86        8.92      1.19 o 
   4   2  14        0.02        0.40      0.85 o 
   5   2  14        0.01       -0.07      0.72 o 
   6   2  14        0.81        0.47      1.05 o 
   7   2  14        4.61        6.41      1.52 o 
   8   2  14        0.00        0.47      1.65 o 
  -4   3  14        0.29        0.22      0.90 o 
  -3   3  14        0.26       -0.55      0.71 o 
  -2   3  14        0.97       -0.02      0.68 o 
  -1   3  14        0.00        0.29      0.68 o 
   0   3  14        2.76        2.95      0.87 o 
   1   3  14       13.34       12.40      1.28 o 
   2   3  14       48.92       47.86      2.02 o 
   3   3  14        5.63        7.06      1.30 o 
   4   3  14        5.26        6.17      0.96 o 
   5   3  14        0.50       -0.46      0.82 o 
   6   3  14        2.03        2.56      1.00 o 
   7   3  14        0.17       -0.22      1.18 o 
   8   3  14        0.22        0.24      1.28 o 
  -4   4  14        1.84        2.12      0.99 o 
  -3   4  14        0.05        0.27      0.80 o 
  -2   4  14        5.00        5.67      0.87 o 
  -1   4  14        1.48        1.85      0.83 o 
   0   4  14       24.87       22.66      1.43 o 
   1   4  14        2.06        2.08      0.83 o 
   2   4  14       35.07       35.84      1.92 o 
   3   4  14       10.39       11.58      1.26 o 
   4   4  14        2.08        3.04      0.84 o 
   5   4  14        1.82        2.11      0.80 o 
   6   4  14        0.14        0.32      0.78 o 
   7   4  14        6.52        9.25      1.65 o 
   8   4  14        0.82        1.84      1.42 o 
  -4   5  14        0.00        0.33      0.96 o 
  -3   5  14        1.49        1.34      0.92 o 
  -2   5  14        3.62        3.48      0.87 o 
  -1   5  14        1.30        0.99      0.84 o 
   0   5  14       16.70       16.47      1.45 o 
   1   5  14        0.60        1.30      0.75 o 
   2   5  14       14.46       15.35      1.36 o 
   3   5  14        0.09        0.59      0.80 o 
   4   5  14        0.82        0.53      0.67 o 
   5   5  14        1.63        0.78      0.75 o 
   6   5  14        0.76       -0.02      0.90 o 
   7   5  14        1.83        2.61      1.11 o 
   8   5  14        0.04       -1.18      1.18 o 
  -4   6  14        0.76        0.84      0.89 o 
  -3   6  14        0.28       -0.77      0.77 o 
  -2   6  14        0.05       -0.04      0.71 o 
  -1   6  14        0.45       -0.19      0.90 o 
   0   6  14        3.53        4.77      1.71 o 
   1   6  14        0.41        0.97      1.03 o 
   2   6  14        2.00        2.72      0.94 o 
   3   6  14        5.85        5.63      0.96 o 
   4   6  14        1.64        1.42      0.74 o 
   5   6  14        5.97        7.04      1.09 o 
   6   6  14        0.10       -0.85      0.85 o 
   7   6  14        0.37        1.49      1.07 o 
   8   6  14        0.00       -0.05      1.23 o 
  -3   7  14        1.19        0.50      1.08 o 
  -2   7  14        0.85        0.52      1.02 o 
  -1   7  14        1.68        2.25      1.44 o 
   0   7  14       22.96       26.45      2.61 o 
   1   7  14        3.40        6.79      2.05 o 
   2   7  14       13.98       14.94      1.65 o 
   3   7  14        0.01        0.05      0.79 o 
   4   7  14        0.81        1.14      0.79 o 
   5   7  14        2.14        2.36      1.07 o 
   6   7  14        1.64        1.39      1.06 o 
   7   7  14        0.06        0.02      0.95 o 
  -3   8  14        1.05        1.06      1.08 o 
  -2   8  14        0.15        0.04      0.93 o 
  -1   8  14        2.36        4.36      1.62 o 
   0   8  14        2.40        2.16      1.39 o 
   1   8  14        7.14        7.68      1.28 o 
   2   8  14        5.92        5.98      0.98 o 
   3   8  14        1.33        0.57      0.93 o 
   4   8  14        3.02        2.91      1.14 o 
   5   8  14        4.26        4.17      1.37 o 
   6   8  14        1.99        3.03      1.16 o 
   7   8  14        0.61        1.01      1.14 o 
  -2   9  14        0.10        0.04      1.30 o 
  -1   9  14        3.19        4.41      1.57 o 
   0   9  14       12.34       15.32      1.54 o 
   1   9  14        0.17        0.34      0.86 o 
   2   9  14        3.25        2.89      1.05 o 
   3   9  14        0.89        0.33      0.92 o 
   4   9  14        2.50        3.44      1.42 o 
   5   9  14        3.27        3.46      1.30 o 
   6   9  14        0.09        0.47      1.21 o 
  -1  10  14        0.01       -0.09      1.21 o 
   0  10  14        1.71        2.20      0.94 o 
   1  10  14        7.95        9.10      1.34 o 
   2  10  14        3.41        4.62      1.11 o 
   3  10  14        0.09        0.04      0.95 o 
   4  10  14        2.30        1.69      1.08 o 
   5  10  14        2.28        3.60      1.38 o 
   6  10  14        0.00       -0.48      1.19 o 
   0  11  14        1.20        0.45      1.21 o 
   1  11  14        0.73        1.57      0.73 o 
   2  11  14        0.66        1.21      1.46 o 
   3  11  14        0.04       -0.34      0.92 o 
   4  11  14        0.46        0.45      1.05 o 
   1  -5  15        0.18       -0.37      1.67 o 
   2  -5  15        0.22        0.61      1.60 o 
  -1  -4  15        0.00       -0.74      1.29 o 
   0  -4  15        0.02        1.20      1.35 o 
   1  -4  15        0.01        0.20      1.29 o 
   2  -4  15        1.33        2.73      1.38 o 
   3  -4  15        1.96        2.22      1.42 o 
   4  -4  15        0.48       -0.75      1.45 o 
  -2  -3  15        0.80        0.99      1.39 o 
  -1  -3  15        0.59       -0.11      1.21 o 
   0  -3  15        5.19        6.67      1.58 o 
   1  -3  15        3.69        3.16      1.44 o 
   2  -3  15        2.58        2.22      1.39 o 
   3  -3  15        3.23        5.06      1.50 o 
   4  -3  15        0.20        0.59      1.47 o 
   5  -3  15        0.34       -1.00      1.32 o 
  -3  -2  15        0.33        1.01      1.33 o 
  -2  -2  15        5.27        6.54      1.65 o 
  -1  -2  15        0.52        0.12      1.22 o 
   0  -2  15        0.89        2.13      1.26 o 
   1  -2  15        2.18        0.04      1.10 o 
   2  -2  15        0.00       -0.03      1.14 o 
   3  -2  15        0.52        1.39      1.24 o 
   4  -2  15        0.23        2.18      1.33 o 
   5  -2  15        0.42        1.16      1.61 o 
   6  -2  15        1.87        2.61      1.88 o 
  -3  -1  15        0.31        0.73      1.14 o 
  -2  -1  15        0.45        0.96      1.04 o 
  -1  -1  15        0.39        0.74      1.00 o 
   0  -1  15        3.54        5.22      1.23 o 
   1  -1  15        0.61        0.79      1.00 o 
   2  -1  15        5.89        5.94      1.44 o 
   3  -1  15       10.84       15.76      2.00 o 
   4  -1  15        1.54        1.62      1.21 o 
   5  -1  15        0.05       -1.04      1.45 o 
   6  -1  15        0.00       -0.26      1.25 o 
  -3   0  15        1.64        1.86      1.13 o 
  -2   0  15        1.20        2.50      1.08 o 
  -1   0  15        3.99        4.38      1.13 o 
   0   0  15        1.96        1.41      0.93 o 
   1   0  15       16.57       16.34      2.08 o 
   2   0  15        1.33        0.60      1.07 o 
   3   0  15        1.56        0.85      1.09 o 
   4   0  15        1.29        0.29      1.06 o 
   5   0  15        0.20       -0.94      1.11 o 
   6   0  15        0.42        0.45      1.27 o 
   7   0  15       10.76       16.86      2.92 o 
  -4   1  15        1.53        1.80      2.34 o 
  -3   1  15        0.32        0.21      0.97 o 
  -2   1  15        1.32        0.25      0.87 o 
  -1   1  15        2.34        1.54      0.84 o 
   0   1  15        4.24        5.66      1.02 o 
   1   1  15       12.69       13.96      1.50 o 
   2   1  15        6.06        5.54      1.14 o 
   3   1  15        0.05        0.43      0.91 o 
   4   1  15        0.15        0.55      1.32 o 
   5   1  15        3.76        3.01      1.31 o 
   6   1  15        2.33        0.66      1.29 o 
   7   1  15        0.18        1.61      1.86 o 
  -4   2  15        2.63        4.11      1.25 o 
  -3   2  15        2.41        1.57      0.92 o 
  -2   2  15        0.53        0.47      0.79 o 
  -1   2  15        2.04        2.79      0.87 o 
   0   2  15        5.39        4.54      1.02 o 
   1   2  15        0.59        1.57      0.89 o 
   2   2  15        0.11        0.42      0.85 o 
   3   2  15        0.71        1.61      0.93 o 
   4   2  15        2.86        3.48      1.25 o 
   5   2  15        1.07        1.61      1.20 o 
   6   2  15        1.50        1.44      1.24 o 
   7   2  15        2.15        2.33      1.43 o 
  -4   3  15        1.33        1.30      1.22 o 
  -3   3  15        7.28        7.33      1.22 o 
  -2   3  15        2.41        2.83      0.89 o 
  -1   3  15        0.56        0.07      0.73 o 
   0   3  15        0.00        0.69      0.80 o 
   1   3  15        0.18        0.27      0.79 o 
   2   3  15        3.18        2.52      0.95 o 
   3   3  15       11.83       11.16      1.58 o 
   4   3  15        3.77        1.85      1.15 o 
   5   3  15        0.08        0.67      0.84 o 
   6   3  15        0.30        0.78      1.15 o 
   7   3  15        0.02       -0.67      1.26 o 
  -3   4  15        0.03       -0.82      0.82 o 
  -2   4  15        2.35        1.63      0.88 o 
  -1   4  15        0.95        0.26      0.91 o 
   0   4  15        3.52        4.41      0.95 o 
   1   4  15        6.46        7.11      1.05 o 
   2   4  15       23.10       21.04      1.52 o 
   3   4  15        6.18        5.51      1.27 o 
   4   4  15       11.89       11.59      1.34 o 
   5   4  15        4.53        4.09      1.01 o 
   6   4  15        0.01       -0.57      0.82 o 
   7   4  15        2.11        3.04      1.39 o 
  -3   5  15        2.82        2.71      1.08 o 
  -2   5  15        1.02        0.03      0.87 o 
  -1   5  15        0.08        0.02      0.82 o 
   0   5  15        4.18        4.82      1.06 o 
   1   5  15        0.82        1.42      0.90 o 
   2   5  15       36.80       41.41      2.23 o 
   3   5  15       15.53       16.49      1.49 o 
   4   5  15        2.52        1.92      0.85 o 
   5   5  15        7.68        7.46      1.00 o 
   6   5  15        3.85        4.51      1.04 o 
   7   5  15        0.00        0.67      1.28 o 
  -3   6  15        0.03        0.90      0.90 o 
  -2   6  15        0.00       -0.17      0.79 o 
  -1   6  15        0.04        0.03      0.90 o 
   0   6  15        0.21        0.13      1.48 o 
   1   6  15        7.55        6.35      1.45 o 
   2   6  15        2.87        3.80      1.06 o 
   3   6  15       16.89       15.89      1.60 o 
   4   6  15        0.50        0.47      0.75 o 
   5   6  15        0.12       -0.13      0.77 o 
   6   6  15        1.27        1.78      1.04 o 
   7   6  15        2.58        2.64      1.14 o 
  -2   7  15        5.11        5.10      1.38 o 
  -1   7  15        4.60        2.61      1.66 o 
   0   7  15        6.38        5.89      1.89 o 
   1   7  15        6.78        5.62      1.84 o 
   2   7  15       17.71       21.28      2.07 o 
   3   7  15        0.67        0.82      0.89 o 
   4   7  15        1.10        1.36      0.85 o 
   5   7  15        1.30        1.62      1.05 o 
   6   7  15        0.06        0.29      1.05 o 
   7   7  15        0.06       -1.12      1.12 o 
  -2   8  15        0.80        2.33      1.22 o 
  -1   8  15        1.38        2.07      1.62 o 
   0   8  15        0.92        0.67      1.44 o 
   1   8  15        3.48        5.27      1.27 o 
   2   8  15        0.12        0.20      0.97 o 
   3   8  15        0.15       -0.19      0.79 o 
   4   8  15        0.00        0.17      1.07 o 
   5   8  15        1.20        1.74      1.32 o 
   6   8  15        0.15        0.36      1.30 o 
  -1   9  15        0.03       -0.49      1.39 o 
   0   9  15        0.43        2.25      1.57 o 
   1   9  15        0.50        0.32      0.95 o 
   2   9  15        1.54        2.07      0.86 o 
   3   9  15        1.52        1.36      1.09 o 
   4   9  15        1.63        1.49      1.48 o 
   5   9  15       10.85       13.90      2.11 o 
   6   9  15        0.10        0.99      1.34 o 
   1  10  15        1.07        0.92      0.97 o 
   2  10  15        1.43        1.88      0.86 o 
   3  10  15        0.18       -0.72      0.95 o 
   4  10  15        0.46       -0.31      1.07 o 
   5  10  15        0.43        2.72      1.35 o 
   0  -3  16        0.26        1.40      1.41 o 
   1  -3  16        1.16        0.94      1.33 o 
   2  -3  16        2.84        3.60      1.55 o 
   3  -3  16        1.14        2.16      1.58 o 
  -1  -2  16        0.69        0.72      1.30 o 
   0  -2  16        6.49        4.67      1.52 o 
   1  -2  16        0.00        0.25      1.20 o 
   2  -2  16        1.36        1.00      1.41 o 
   3  -2  16        0.17       -0.38      1.26 o 
   4  -2  16        0.39        1.55      1.36 o 
  -2  -1  16        0.00       -0.99      1.09 o 
  -1  -1  16        0.48        0.74      1.08 o 
   0  -1  16        6.84        6.48      1.37 o 
   1  -1  16        1.18        1.24      1.08 o 
   2  -1  16        0.01       -0.41      1.01 o 
   3  -1  16        0.09       -0.72      1.11 o 
   4  -1  16        0.01        0.47      1.26 o 
   5  -1  16        0.12       -0.61      1.42 o 
  -2   0  16        0.78       -0.10      1.07 o 
  -1   0  16        1.48        1.32      1.04 o 
   0   0  16        4.99        4.98      1.22 o 
   1   0  16        0.24        0.15      0.98 o 
   2   0  16        0.25       -0.12      1.11 o 
   3   0  16       10.90       16.07      1.96 o 
   4   0  16        4.88        3.70      1.96 o 
   5   0  16        0.03       -0.76      1.50 o 
   6   0  16        0.09       -0.64      1.34 o 
  -2   1  16        0.30       -0.76      0.96 o 
  -1   1  16        0.87       -0.88      0.92 o 
   0   1  16        2.54        3.19      1.11 o 
   1   1  16        0.22       -0.82      1.02 o 
   2   1  16        0.21       -0.94      1.02 o 
   3   1  16        0.01        0.67      1.14 o 
   4   1  16        0.18       -1.29      1.29 o 
   5   1  16        0.90        1.09      1.51 o 
   6   1  16        2.65        2.50      1.53 o 
  -3   2  16        1.73        1.30      2.25 o 
  -2   2  16        0.27        0.40      0.88 o 
  -1   2  16        4.93        4.66      1.04 o 
   0   2  16        7.12        7.68      1.26 o 
   1   2  16        0.88        1.10      0.94 o 
   2   2  16        0.00       -0.32      0.83 o 
   3   2  16        6.30        9.04      1.32 o 
   4   2  16        8.42        7.92      1.92 o 
   5   2  16        0.04        0.60      1.44 o 
   6   2  16        0.01        1.35      1.36 o 
  -3   3  16        0.39        0.31      2.20 o 
  -2   3  16        0.58        0.58      0.97 o 
  -1   3  16        6.08        7.66      1.11 o 
   0   3  16        0.06        0.52      0.88 o 
   1   3  16        0.11        0.02      0.95 o 
   2   3  16        2.80        1.79      0.94 o 
   3   3  16        5.30        4.50      1.31 o 
   4   3  16        0.77        1.50      1.21 o 
   5   3  16        3.08        2.74      1.33 o 
   6   3  16        0.86        2.76      1.19 o 
  -2   4  16        0.37       -0.23      0.89 o 
  -1   4  16        0.10        0.04      0.83 o 
   0   4  16        5.22        6.10      1.23 o 
   1   4  16        2.20        3.71      1.01 o 
   2   4  16        0.16       -0.37      0.82 o 
   3   4  16       10.76       16.31      1.80 o 
   4   4  16        9.84       11.63      1.68 o 
   5   4  16        1.80        1.26      0.96 o 
   6   4  16        0.02        0.54      1.08 o 
  -2   5  16        0.02       -0.26      0.94 o 
  -1   5  16        0.40        0.05      0.89 o 
   0   5  16        1.88        2.35      1.03 o 
   1   5  16        2.35        2.32      1.00 o 
   2   5  16        1.61        0.70      1.24 o 
   3   5  16        2.00        2.53      1.16 o 
   4   5  16        7.22        6.93      1.21 o 
   5   5  16        1.40        0.80      0.93 o 
   6   5  16        0.31        0.21      0.94 o 
  -2   6  16        0.01       -0.05      0.87 o 
  -1   6  16        0.01       -0.11      0.99 o 
   0   6  16        5.10        8.19      2.25 o 
   1   6  16        2.58        2.07      1.71 o 
   2   6  16        0.04        1.35      1.66 o 
   3   6  16        2.99        4.56      1.19 o 
   4   6  16        0.00       -0.13      1.02 o 
   5   6  16        3.51        4.29      1.02 o 
   6   6  16        0.66        1.25      1.07 o 
  -1   7  16        6.27        6.79      2.16 o 
   0   7  16        5.22        7.60      2.20 o 
   1   7  16        6.16        6.39      2.11 o 
   2   7  16        0.32        1.30      1.18 o 
   3   7  16        0.20       -0.38      1.13 o 
   4   7  16        0.01        0.32      0.96 o 
   5   7  16        0.37       -0.11      0.82 o 
   6   7  16        0.65        1.10      1.18 o 
   0   8  16        3.56        6.03      2.02 o 
   1   8  16        1.02        0.09      1.57 o 
   2   8  16        0.32        0.51      1.09 o 
   3   8  16        0.19       -0.43      1.04 o 
   4   8  16        0.60       -0.26      0.92 o 
   5   8  16        0.05        0.74      1.32 o 
   1   9  16        4.18        2.83      1.71 o 
   2   9  16        0.10        0.30      1.30 o 
   3   9  16        0.47        0.53      0.92 o 
   4   9  16        0.00       -0.11      1.19 o 
   0  -1  17        0.23       -0.27      2.20 o 
   1  -1  17        0.92        0.83      1.34 o 
   2  -1  17        3.92        3.19      1.47 o 
   3  -1  17        0.59       -1.13      1.13 o 
   0   0  17        1.11        0.77      1.10 o 
   1   0  17        0.01       -0.25      1.04 o 
   2   0  17        0.17        0.49      1.21 o 
   3   0  17        0.27       -0.45      1.22 o 
   4   0  17        0.31       -0.58      1.14 o 
  -1   1  17        0.05       -0.02      1.03 o 
   0   1  17        0.99        0.51      1.05 o 
   1   1  17        0.07       -0.95      0.95 o 
   2   1  17        0.06        0.59      1.13 o 
   3   1  17        4.64        4.74      1.46 o 
   4   1  17        1.09        2.72      1.80 o 
   5   1  17        0.52        1.18      1.73 o 
  -1   2  17        2.04        2.12      1.10 o 
   0   2  17        6.61        9.05      1.41 o 
   1   2  17        0.17       -0.83      1.08 o 
   2   2  17        0.12       -0.60      1.05 o 
   3   2  17        6.20        6.31      1.48 o 
   4   2  17        0.32       -1.07      1.49 o 
   5   2  17        0.47        2.13      1.67 o 
  -1   3  17        1.43        1.80      1.08 o 
   0   3  17        0.01       -0.66      0.84 o 
   1   3  17        0.03        0.28      0.96 o 
   2   3  17        1.78        2.55      1.06 o 
   3   3  17        1.26        1.41      1.27 o 
   4   3  17        2.82        3.37      2.52 o 
   5   3  17        0.97        0.14      1.66 o 
  -1   4  17        8.07        9.48      1.34 o 
   0   4  17        2.52        2.98      1.19 o 
   1   4  17        0.34        0.47      1.04 o 
   2   4  17        0.06       -0.68      1.05 o 
   3   4  17        0.45       -0.29      1.18 o 
   4   4  17        0.66        1.67      1.32 o 
   5   4  17        8.51        6.39      1.97 o 
  -1   5  17        1.76        1.65      1.75 o 
   0   5  17        1.19        0.49      1.22 o 
   1   5  17        0.03        0.56      1.29 o 
   2   5  17        0.12       -0.59      1.24 o 
   3   5  17        4.20        2.85      1.59 o 
   4   5  17       14.78       17.89      2.63 o 
   5   5  17        0.34        0.82      1.08 o 
   0   6  17        1.66        3.51      2.02 o 
   1   6  17        0.03        1.39      1.75 o 
   2   6  17        1.95        3.19      2.11 o 
   3   6  17        0.50        0.22      1.84 o 
   4   6  17        0.88        1.42      1.18 o 
   5   6  17        4.87        4.70      1.42 o 
   1   7  17        0.13        1.17      1.80 o 
   2   7  17        1.52        0.58      1.84 o 
   3   7  17        1.27        0.55      1.30 o 
   4   7  17        0.86        0.01      1.30 o 
   3   8  17        0.03        0.31      1.21 o 
   2   2  18        2.51        3.46      1.40 o 
   3   2  18        0.09       -1.75      2.07 o 
   1   3  18        0.78        0.15      1.20 o 
   2   3  18        0.82        0.10      1.17 o 
   3   3  18        1.20        0.93      1.62 o 
   1   4  18        0.00       -0.32      1.32 o 
   2   4  18        0.32        1.39      2.16 o 
   3   4  18        0.04       -0.99      2.07 o 
   2   5  18        0.70        0.72      2.11 o 
   3   5  18        0.33        1.08      2.16 o 
                                                 
